# Supplementary material for: 1-(4-Fluoro­phen­yl)-2-(phenyl­sulfon­yl)ethanone
Source: Acta Crystallogr Sect E Struct Rep Online. 2012 May 5;68(Pt 6):o1659. doi: 10.1107/S1600536812019666 (PMC3379257; doi:10.1107/S1600536812019666)
Supplement: Supplementary file 1 [file e-68-o1659-sup1.cif]

##############################################################################
#                                                                            #
# This CIF contains the data in a paper accepted for publication in          #
# Acta Crystallographica Section E. It conforms to the requirements of       #
# Notes for Authors for Acta Crystallographica Section E, and has been       #
# peer reviewed under the auspices of the IUCr Commission on Journals.       #
#                                                                            #
# Full details of the Crystallographic Information File format               #
# are given in the paper "The Crystallographic Information File (CIF):       #
# a New Standard Archive File for Crystallography" by S. R. Hall, F. H.      #
# Allen and I. D. Brown [Acta Cryst. (1991), A47, 655-685].                  #
#                                                                            #
# The current version of the core CIF dictionary is obtainable from          #
# ftp://ftp.iucr.org/pub/cif_core.dic.                                       #
#                                                                            #
# Software is freely available for graphical display of the structure(s)     #
# in this CIF. For information consult the CIF software page                 #
# http://www.iucr.org/resources/cif/software.                                #
#                                                                            #
# This file may be used for bona fide research purposes within the           #
# scientific community so long as proper attribution is given to the journal # 
# article from which it was obtained.                                        #
#                                                                            #
##############################################################################
data_global
_audit_creation_method     'form.cif (version 2.0)'
_journal_data_validation_number     ?
_journal_date_recd_electronic     2012-05-01
_journal_date_accepted     2012-05-02
_journal_name_full     'Acta Crystallographica, Section E'
_journal_year     2012
_journal_volume     68
_journal_issue      6
_journal_page_first     o1659
_journal_page_last     o1659
_journal_paper_category     QO
_journal_paper_doi     10.1107/S1600536812019666
_journal_coeditor_code     IS5133
_publ_contact_author_name     'Prof. Fun, Hoong-Kun'
_publ_contact_author_address
;
      X-ray Crystallography Unit
      School of Physics
      Universiti Sains Malaysia
      11800 USM, Penang
      MALAYSIA
;
_publ_contact_author_email     'hkfun@usm.my'
_publ_contact_author_fax     '604 6579150'
_publ_contact_author_phone     '604 6533652'
_publ_section_title
;
1-(4-Fluorophenyl)-2-(phenylsulfonyl)ethanone
;
loop_
    _publ_author_name
    _publ_author_footnote
    _publ_author_address
    'Hatem A. Abdel-Aziz' ?
;     Department of Pharmaceutical Chemistry
      College of Pharmacy
      King Saud University
      PO Box 2457
      Riyadh 11451
      Saudi Arabia
;
    'Hazem A. Ghabbour' ?
;     Department of Pharmaceutical Chemistry
      College of Pharmacy
      King Saud University
      PO Box 2457
      Riyadh 11451
      Saudi Arabia
;
    'Suchada Chantrapromma'
;
      Thomson Reuters ResearcherID: A-5085-2009.
;
;     Crystal Materials Research Unit
      Department of Chemistry
      Faculty of Science
      Prince of Songkla University
      Hat-Yai, Songkhla 90112
      Thailand
;
    'Hoong-Kun Fun'
;
      Thomson Reuters ResearcherID: A-3561-2009.
;
;
      X-ray Crystallography Unit
      School of Physics
      Universiti Sains Malaysia
      11800 USM, Penang
      Malaysia
;
data_I
_audit_creation_method     SHELXL-97
_chemical_name_systematic
;
1-(4-Fluorophenyl)-2-(phenylsulfonyl)ethanone
;
_chemical_name_common
;
;
_chemical_formula_moiety     'C14 H11 F O3 S'
_chemical_formula_sum     'C14 H11 F O3 S'
_chemical_formula_iupac     'C14 H11 F O3 S'
_chemical_formula_weight     278.30
_chemical_melting_point_gt     ?
_chemical_melting_point_lt     ?
_symmetry_cell_setting     monoclinic
_symmetry_space_group_name_H-M     'P 21/c'
_symmetry_space_group_name_Hall     '-P 2ybc'
loop_
    _symmetry_equiv_pos_as_xyz
    'x, y, z'
    '-x, y+1/2, -z+1/2'
    '-x, -y, -z'
    'x, -y-1/2, z-1/2'
_cell_length_a     13.7046(3)
_cell_length_b     5.32160(10)
_cell_length_c     20.4401(5)
_cell_angle_alpha     90.00
_cell_angle_beta     119.612(2)
_cell_angle_gamma     90.00
_cell_volume     1296.01(6)
_cell_formula_units_Z     4
_cell_measurement_reflns_used     2393
_cell_measurement_theta_min     3.71
_cell_measurement_theta_max     71.17
_cell_measurement_temperature     296(2)
_exptl_crystal_description     Plate
_exptl_crystal_colour     Colorless
_exptl_crystal_size_max     0.58
_exptl_crystal_size_mid     0.23
_exptl_crystal_size_min     0.07
_exptl_crystal_density_diffrn     1.426
_exptl_crystal_density_meas     ?
_exptl_crystal_density_method     'not measured'
_exptl_crystal_F_000     576
_exptl_absorpt_coefficient_mu     2.360
_exptl_absorpt_correction_type     multi-scan
_exptl_absorpt_process_details     '(SADABS; Bruker, 2009)'
_exptl_absorpt_correction_T_min     0.3410
_exptl_absorpt_correction_T_max     0.8522
_exptl_special_details     ?
_diffrn_ambient_temperature     296(2)
_diffrn_radiation_type     CuK\a
_diffrn_radiation_wavelength     1.54178
_diffrn_radiation_source     'fine-focus sealed tube'
_diffrn_radiation_monochromator     graphite
_diffrn_measurement_device_type
;
Bruker SMART APEXII CCD area-detector
;
_diffrn_measurement_method     '\f and \w scans'
_diffrn_detector_area_resol_mean     .
_diffrn_reflns_number     8880
_diffrn_reflns_av_R_equivalents     0.0327
_diffrn_reflns_av_sigmaI/netI     0.0425
_diffrn_reflns_theta_min     3.71
_diffrn_reflns_theta_max     71.17
_diffrn_reflns_theta_full     71.17
_diffrn_measured_fraction_theta_max     0.951
_diffrn_measured_fraction_theta_full     0.951
_diffrn_reflns_limit_h_min     -16
_diffrn_reflns_limit_h_max     16
_diffrn_reflns_limit_k_min     -5
_diffrn_reflns_limit_k_max     6
_diffrn_reflns_limit_l_min     -24
_diffrn_reflns_limit_l_max     25
_diffrn_standards_number     0
_diffrn_standards_interval_count     .
_diffrn_standards_interval_time     .
_diffrn_standards_decay_%     ?
_refine_special_details
;
 Refinement of F^2^ against ALL reflections.  The weighted R-factor wR and
 goodness of fit S are based on F^2^, conventional R-factors R are based
 on F, with F set to zero for negative F^2^. The threshold expression of
 F^2^ > 2sigma(F^2^) is used only for calculating R-factors(gt) etc. and is
 not relevant to the choice of reflections for refinement.  R-factors based
 on F^2^ are statistically about twice as large as those based on F, and R-
 factors based on ALL data will be even larger.
;
_reflns_number_total     2393
_reflns_number_gt     2090
_reflns_threshold_expression     I>2\s(I)
_refine_ls_structure_factor_coef     Fsqd
_refine_ls_matrix_type     full
_refine_ls_R_factor_all     0.0414
_refine_ls_R_factor_gt     0.0367
_refine_ls_wR_factor_gt     0.1013
_refine_ls_wR_factor_ref     0.1053
_refine_ls_goodness_of_fit_ref     1.072
_refine_ls_restrained_S_all     1.072
_refine_ls_number_reflns     2393
_refine_ls_number_parameters     173
_refine_ls_number_restraints     0
_refine_ls_hydrogen_treatment     constr
_refine_ls_weighting_scheme     calc
_refine_ls_weighting_details
         'calc w=1/[\s^2^(Fo^2^)+(0.0503P)^2^+0.2892P] where P=(Fo^2^+2Fc^2^)/3'
_atom_sites_solution_hydrogens     geom
_atom_sites_solution_primary     direct
_atom_sites_solution_secondary     difmap
_refine_ls_shift/su_max     0.001
_refine_ls_shift/su_mean     0.001
_refine_diff_density_max     0.224
_refine_diff_density_min     -0.299
_refine_ls_extinction_method     'SHELXTL (Sheldrick, 2008)'
_refine_ls_extinction_coef     0.0041(5)
_refine_ls_extinction_expression
                                  'Fc^*^=kFc[1+0.001xFc^2^\l^3^/sin(2\q)]^-1/4^'
loop_
    _atom_type_symbol
    _atom_type_description
    _atom_type_scat_dispersion_real
    _atom_type_scat_dispersion_imag
    _atom_type_scat_source
    'C' 'C' 0.0181 0.0091
                         'International Tables Vol C Tables 4.2.6.8 and 6.1.1.4'
    'H' 'H' 0.0000 0.0000
                         'International Tables Vol C Tables 4.2.6.8 and 6.1.1.4'
    'F' 'F' 0.0727 0.0534
                         'International Tables Vol C Tables 4.2.6.8 and 6.1.1.4'
    'O' 'O' 0.0492 0.0322
                         'International Tables Vol C Tables 4.2.6.8 and 6.1.1.4'
    'S' 'S' 0.3331 0.5567
                         'International Tables Vol C Tables 4.2.6.8 and 6.1.1.4'
_computing_data_collection     'APEX2 (Bruker, 2009)'
_computing_cell_refinement     'SAINT (Bruker, 2009)'
_computing_data_reduction     'SAINT (Bruker, 2009)'
_computing_structure_solution     'SHELXTL (Sheldrick, 2008)'
_computing_structure_refinement     'SHELXTL (Sheldrick, 2008)'
_computing_molecular_graphics     'SHELXTL (Sheldrick, 2008)'
_computing_publication_material
                             'SHELXTL (Sheldrick, 2008) and PLATON (Spek, 2009)'
loop_
    _atom_site_type_symbol
    _atom_site_label
    _atom_site_fract_x
    _atom_site_fract_y
    _atom_site_fract_z
    _atom_site_U_iso_or_equiv
    _atom_site_adp_type
    _atom_site_calc_flag
    _atom_site_refinement_flags
    _atom_site_occupancy
    _atom_site_symmetry_multiplicity
    _atom_site_disorder_assembly
    _atom_site_disorder_group
    S S1 0.55567(3) 0.70852(8) 0.61500(2) 0.04632(18) Uani d . 1 1 . .
    F F1 0.96706(13) 0.1120(4) 0.55007(10) 0.1107(6) Uani d . 1 1 . .
    O O1 0.81880(12) 0.9811(3) 0.68962(8) 0.0662(4) Uani d . 1 1 . .
    O O2 0.45075(10) 0.8367(3) 0.58825(8) 0.0616(4) Uani d . 1 1 . .
    O O3 0.55394(12) 0.4560(2) 0.58997(8) 0.0603(4) Uani d . 1 1 . .
    C C1 0.63784(15) 0.8990(3) 0.58896(10) 0.0492(4) Uani d . 1 1 . .
    H H1A 0.6133 0.8700 0.5362 0.059 Uiso calc R 1 1 . .
    H H1B 0.6236 1.0741 0.5944 0.059 Uiso calc R 1 1 . .
    C C2 0.76418(15) 0.8516(4) 0.63472(9) 0.0492(4) Uani d . 1 1 . .
    C C3 0.81547(14) 0.6528(4) 0.61084(9) 0.0488(4) Uani d . 1 1 . .
    C C4 0.75317(15) 0.5065(4) 0.54707(10) 0.0540(4) Uani d . 1 1 . .
    H H4A 0.6762 0.5324 0.5178 0.065 Uiso calc R 1 1 . .
    C C5 0.80438(17) 0.3233(4) 0.52674(11) 0.0630(5) Uani d . 1 1 . .
    H H5A 0.7629 0.2242 0.4844 0.076 Uiso calc R 1 1 . .
    C C6 0.91764(19) 0.2912(5) 0.57045(13) 0.0716(6) Uani d . 1 1 . .
    C C7 0.98184(18) 0.4289(6) 0.63456(13) 0.0798(7) Uani d . 1 1 . .
    H H7A 1.0585 0.3991 0.6638 0.096 Uiso calc R 1 1 . .
    C C8 0.93098(16) 0.6100(5) 0.65444(12) 0.0660(6) Uani d . 1 1 . .
    H H8A 0.9735 0.7059 0.6974 0.079 Uiso calc R 1 1 . .
    C C9 0.62748(14) 0.7076(3) 0.71439(10) 0.0470(4) Uani d . 1 1 . .
    C C10 0.70719(16) 0.5235(4) 0.75248(11) 0.0560(4) Uani d . 1 1 . .
    H H10A 0.7222 0.4007 0.7263 0.067 Uiso calc R 1 1 . .
    C C11 0.76409(19) 0.5262(5) 0.83057(12) 0.0691(6) Uani d . 1 1 . .
    H H11A 0.8182 0.4049 0.8573 0.083 Uiso calc R 1 1 . .
    C C12 0.7406(2) 0.7079(5) 0.86849(12) 0.0718(6) Uani d . 1 1 . .
    H H12A 0.7791 0.7089 0.9208 0.086 Uiso calc R 1 1 . .
    C C13 0.6606(2) 0.8885(5) 0.82995(13) 0.0733(6) Uani d . 1 1 . .
    H H13A 0.6452 1.0099 0.8563 0.088 Uiso calc R 1 1 . .
    C C14 0.60266(17) 0.8904(4) 0.75166(12) 0.0596(5) Uani d . 1 1 . .
    H H14A 0.5485 1.0119 0.7252 0.072 Uiso calc R 1 1 . .
loop_
    _atom_site_aniso_label
    _atom_site_aniso_U_11
    _atom_site_aniso_U_22
    _atom_site_aniso_U_33
    _atom_site_aniso_U_12
    _atom_site_aniso_U_13
    _atom_site_aniso_U_23
    S1 0.0442(3) 0.0421(3) 0.0460(3) 0.00262(16) 0.01715(19) -0.00338(15)
    F1 0.0781(9) 0.1412(15) 0.1014(11) 0.0380(9) 0.0356(8) -0.0343(10)
    O1 0.0622(8) 0.0691(10) 0.0584(8) -0.0055(7) 0.0229(7) -0.0153(7)
    O2 0.0431(6) 0.0673(9) 0.0636(8) 0.0067(6) 0.0181(6) -0.0023(6)
    O3 0.0713(8) 0.0437(8) 0.0575(8) -0.0013(6) 0.0253(6) -0.0084(6)
    C1 0.0533(9) 0.0428(10) 0.0480(9) 0.0091(7) 0.0222(7) 0.0055(7)
    C2 0.0498(9) 0.0508(11) 0.0437(9) -0.0009(8) 0.0207(7) 0.0027(7)
    C3 0.0446(8) 0.0566(11) 0.0415(8) 0.0032(7) 0.0184(7) 0.0025(7)
    C4 0.0449(8) 0.0656(12) 0.0445(9) 0.0057(8) 0.0168(7) -0.0008(8)
    C5 0.0577(11) 0.0790(15) 0.0482(10) 0.0086(10) 0.0229(8) -0.0076(9)
    C6 0.0606(11) 0.0879(17) 0.0655(13) 0.0192(11) 0.0305(10) -0.0078(11)
    C7 0.0468(10) 0.109(2) 0.0684(13) 0.0185(11) 0.0168(9) -0.0101(13)
    C8 0.0478(10) 0.0837(16) 0.0527(10) 0.0038(10) 0.0144(8) -0.0103(10)
    C9 0.0468(8) 0.0465(10) 0.0464(9) -0.0037(7) 0.0221(7) -0.0027(7)
    C10 0.0611(10) 0.0485(11) 0.0540(10) 0.0013(8) 0.0248(8) 0.0029(8)
    C11 0.0695(12) 0.0637(14) 0.0588(12) -0.0041(10) 0.0200(10) 0.0138(10)
    C12 0.0808(15) 0.0851(17) 0.0468(10) -0.0192(12) 0.0294(10) -0.0010(10)
    C13 0.0826(15) 0.0838(17) 0.0647(13) -0.0155(13) 0.0449(12) -0.0212(12)
    C14 0.0591(10) 0.0609(13) 0.0611(11) -0.0017(9) 0.0314(9) -0.0102(9)
_geom_special_details
;
 All esds (except the esd in the dihedral angle between two l.s. planes)
 are estimated using the full covariance matrix.  The cell esds are taken
 into account individually in the estimation of esds in distances, angles
 and torsion angles; correlations between esds in cell parameters are only
 used when they are defined by crystal symmetry.  An approximate (isotropic)
 treatment of cell esds is used for estimating esds involving l.s. planes.
;
loop_
    _geom_bond_atom_site_label_1
    _geom_bond_atom_site_label_2
    _geom_bond_site_symmetry_2
    _geom_bond_distance
    _geom_bond_publ_flag
    S1 O2 . 1.4333(13) ?
    S1 O3 . 1.4342(14) ?
    S1 C9 . 1.7664(17) ?
    S1 C1 . 1.7807(19) ?
    F1 C6 . 1.349(3) ?
    O1 C2 . 1.210(2) ?
    C1 C2 . 1.528(2) ?
    C1 H1A . 0.9700 ?
    C1 H1B . 0.9700 ?
    C2 C3 . 1.480(3) ?
    C3 C4 . 1.391(3) ?
    C3 C8 . 1.399(3) ?
    C4 C5 . 1.380(3) ?
    C4 H4A . 0.9300 ?
    C5 C6 . 1.366(3) ?
    C5 H5A . 0.9300 ?
    C6 C7 . 1.374(3) ?
    C7 C8 . 1.364(3) ?
    C7 H7A . 0.9300 ?
    C8 H8A . 0.9300 ?
    C9 C14 . 1.378(3) ?
    C9 C10 . 1.385(3) ?
    C10 C11 . 1.388(3) ?
    C10 H10A . 0.9300 ?
    C11 C12 . 1.374(4) ?
    C11 H11A . 0.9300 ?
    C12 C13 . 1.376(4) ?
    C12 H12A . 0.9300 ?
    C13 C14 . 1.391(3) ?
    C13 H13A . 0.9300 ?
    C14 H14A . 0.9300 ?
loop_
    _geom_angle_atom_site_label_1
    _geom_angle_atom_site_label_2
    _geom_angle_atom_site_label_3
    _geom_angle_site_symmetry_1
    _geom_angle_site_symmetry_3
    _geom_angle
    _geom_angle_publ_flag
    O2 S1 O3 . . 118.24(9) ?
    O2 S1 C9 . . 108.90(9) ?
    O3 S1 C9 . . 108.02(8) ?
    O2 S1 C1 . . 106.18(9) ?
    O3 S1 C1 . . 109.15(9) ?
    C9 S1 C1 . . 105.67(8) ?
    C2 C1 S1 . . 114.57(12) ?
    C2 C1 H1A . . 108.6 ?
    S1 C1 H1A . . 108.6 ?
    C2 C1 H1B . . 108.6 ?
    S1 C1 H1B . . 108.6 ?
    H1A C1 H1B . . 107.6 ?
    O1 C2 C3 . . 122.41(16) ?
    O1 C2 C1 . . 117.92(17) ?
    C3 C2 C1 . . 119.67(15) ?
    C4 C3 C8 . . 118.88(18) ?
    C4 C3 C2 . . 122.52(16) ?
    C8 C3 C2 . . 118.59(17) ?
    C5 C4 C3 . . 120.65(17) ?
    C5 C4 H4A . . 119.7 ?
    C3 C4 H4A . . 119.7 ?
    C6 C5 C4 . . 118.29(19) ?
    C6 C5 H5A . . 120.9 ?
    C4 C5 H5A . . 120.9 ?
    F1 C6 C5 . . 117.9(2) ?
    F1 C6 C7 . . 119.2(2) ?
    C5 C6 C7 . . 122.8(2) ?
    C8 C7 C6 . . 118.70(19) ?
    C8 C7 H7A . . 120.7 ?
    C6 C7 H7A . . 120.7 ?
    C7 C8 C3 . . 120.62(19) ?
    C7 C8 H8A . . 119.7 ?
    C3 C8 H8A . . 119.7 ?
    C14 C9 C10 . . 122.02(18) ?
    C14 C9 S1 . . 118.98(15) ?
    C10 C9 S1 . . 119.00(14) ?
    C9 C10 C11 . . 118.5(2) ?
    C9 C10 H10A . . 120.7 ?
    C11 C10 H10A . . 120.7 ?
    C12 C11 C10 . . 120.1(2) ?
    C12 C11 H11A . . 120.0 ?
    C10 C11 H11A . . 120.0 ?
    C11 C12 C13 . . 120.8(2) ?
    C11 C12 H12A . . 119.6 ?
    C13 C12 H12A . . 119.6 ?
    C12 C13 C14 . . 120.3(2) ?
    C12 C13 H13A . . 119.9 ?
    C14 C13 H13A . . 119.9 ?
    C9 C14 C13 . . 118.3(2) ?
    C9 C14 H14A . . 120.8 ?
    C13 C14 H14A . . 120.8 ?
loop_
    _geom_torsion_atom_site_label_1
    _geom_torsion_atom_site_label_2
    _geom_torsion_atom_site_label_3
    _geom_torsion_atom_site_label_4
    _geom_torsion_site_symmetry_1
    _geom_torsion_site_symmetry_2
    _geom_torsion_site_symmetry_3
    _geom_torsion_site_symmetry_4
    _geom_torsion
    _geom_torsion_publ_flag
    O2 S1 C1 C2 . . . . 159.03(13) ?
    O3 S1 C1 C2 . . . . -72.49(15) ?
    C9 S1 C1 C2 . . . . 43.46(15) ?
    S1 C1 C2 O1 . . . . -93.21(19) ?
    S1 C1 C2 C3 . . . . 87.07(18) ?
    O1 C2 C3 C4 . . . . -178.92(19) ?
    C1 C2 C3 C4 . . . . 0.8(3) ?
    O1 C2 C3 C8 . . . . 1.5(3) ?
    C1 C2 C3 C8 . . . . -178.84(18) ?
    C8 C3 C4 C5 . . . . -0.5(3) ?
    C2 C3 C4 C5 . . . . 179.91(18) ?
    C3 C4 C5 C6 . . . . -0.5(3) ?
    C4 C5 C6 F1 . . . . -179.9(2) ?
    C4 C5 C6 C7 . . . . 1.7(4) ?
    F1 C6 C7 C8 . . . . 179.8(3) ?
    C5 C6 C7 C8 . . . . -1.8(4) ?
    C6 C7 C8 C3 . . . . 0.7(4) ?
    C4 C3 C8 C7 . . . . 0.4(3) ?
    C2 C3 C8 C7 . . . . -180.0(2) ?
    O2 S1 C9 C14 . . . . -23.82(18) ?
    O3 S1 C9 C14 . . . . -153.41(16) ?
    C1 S1 C9 C14 . . . . 89.87(16) ?
    O2 S1 C9 C10 . . . . 156.30(15) ?
    O3 S1 C9 C10 . . . . 26.71(18) ?
    C1 S1 C9 C10 . . . . -90.01(16) ?
    C14 C9 C10 C11 . . . . -0.6(3) ?
    S1 C9 C10 C11 . . . . 179.24(15) ?
    C9 C10 C11 C12 . . . . 0.3(3) ?
    C10 C11 C12 C13 . . . . 0.2(4) ?
    C11 C12 C13 C14 . . . . -0.4(4) ?
    C10 C9 C14 C13 . . . . 0.4(3) ?
    S1 C9 C14 C13 . . . . -179.46(16) ?
    C12 C13 C14 C9 . . . . 0.1(3) ?
loop_
    _geom_hbond_atom_site_label_D
    _geom_hbond_atom_site_label_H
    _geom_hbond_atom_site_label_A
    _geom_hbond_site_symmetry_A
    _geom_hbond_distance_DH
    _geom_hbond_distance_HA
    _geom_hbond_distance_DA
    _geom_hbond_angle_DHA
    _geom_hbond_publ_flag
    C1 H1B O3 1_565 0.97 2.23 3.183(2) 168 y
    C5 H5A O2 3_666 0.93 2.57 3.218(3) 127 y
_iucr_refine_instructions_details
;
TITL H43_0m in P2(1)/n           New: P21/c
CELL  1.54178   13.7046    5.3216   20.4401    90.000   119.612    90.000
ZERR 1           0.0003    0.0001    0.0005     0.000     0.002     0.000
LATT   1
SYMM             - X ,    0.50000 + Y ,    0.50000 - Z
SFAC  C  H  F  O  S
UNIT    56   44   4  12   4
TEMP    23
SIZE 0.07 0.235 0.581
L.S. 20
BOND $H
ACTA
CONF
FMAP 2 2 60
PLAN 20
WGHT    0.050300    0.289200
EXTI    0.004076
FVAR       0.84054
S1    5    0.555666    0.708521    0.615000    11.00000    0.04420    0.04210 =
         0.04596   -0.00338    0.01715    0.00262
F1    3    0.967058    0.112033    0.550069    11.00000    0.07807    0.14122 =
         0.10140   -0.03434    0.03558    0.03800
O1    4    0.818798    0.981134    0.689624    11.00000    0.06220    0.06909 =
         0.05840   -0.01529    0.02291   -0.00545
O2    4    0.450751    0.836658    0.588253    11.00000    0.04308    0.06729 =
         0.06359   -0.00234    0.01813    0.00668
O3    4    0.553936    0.455956    0.589965    11.00000    0.07130    0.04371 =
         0.05754   -0.00843    0.02534   -0.00128
C1    1    0.637836    0.898954    0.588960    11.00000    0.05326    0.04278 =
         0.04800    0.00548    0.02223    0.00910
AFIX  23
H1A   2    0.613344    0.870043    0.536218    11.00000   -1.20000
H1B   2    0.623605    1.074094    0.594446    11.00000   -1.20000
AFIX   0
C2    1    0.764183    0.851622    0.634724    11.00000    0.04983    0.05081 =
         0.04372    0.00274    0.02065   -0.00093
C3    1    0.815471    0.652830    0.610837    11.00000    0.04464    0.05656 =
         0.04146    0.00249    0.01839    0.00316
C4    1    0.753173    0.506494    0.547070    11.00000    0.04493    0.06558 =
         0.04450   -0.00082    0.01676    0.00572
AFIX  43
H4A   2    0.676247    0.532391    0.517845    11.00000   -1.20000
AFIX   0
C5    1    0.804376    0.323285    0.526743    11.00000    0.05768    0.07898 =
         0.04820   -0.00755    0.02288    0.00863
AFIX  43
H5A   2    0.762853    0.224181    0.484376    11.00000   -1.20000
AFIX   0
C6    1    0.917640    0.291215    0.570454    11.00000    0.06062    0.08788 =
         0.06546   -0.00783    0.03050    0.01921
C7    1    0.981842    0.428874    0.634557    11.00000    0.04681    0.10893 =
         0.06835   -0.01006    0.01682    0.01851
AFIX  43
H7A   2    1.058472    0.399125    0.663807    11.00000   -1.20000
AFIX   0
C8    1    0.930980    0.609973    0.654441    11.00000    0.04783    0.08372 =
         0.05266   -0.01026    0.01436    0.00380
AFIX  43
H8A   2    0.973464    0.705887    0.697383    11.00000   -1.20000
AFIX   0
C9    1    0.627485    0.707605    0.714395    11.00000    0.04677    0.04648 =
         0.04640   -0.00266    0.02206   -0.00371
C10   1    0.707189    0.523452    0.752482    11.00000    0.06105    0.04846 =
         0.05395    0.00292    0.02483    0.00126
AFIX  43
H10A  2    0.722236    0.400682    0.726297    11.00000   -1.20000
AFIX   0
C11   1    0.764086    0.526218    0.830572    11.00000    0.06949    0.06368 =
         0.05880    0.01379    0.01997   -0.00413
AFIX  43
H11A  2    0.818214    0.404881    0.857263    11.00000   -1.20000
AFIX   0
C12   1    0.740562    0.707931    0.868495    11.00000    0.08078    0.08512 =
         0.04678   -0.00102    0.02943   -0.01916
AFIX  43
H12A  2    0.779148    0.708880    0.920828    11.00000   -1.20000
AFIX   0
C13   1    0.660575    0.888532    0.829945    11.00000    0.08261    0.08378 =
         0.06468   -0.02125    0.04492   -0.01549
AFIX  43
H13A  2    0.645161    1.009881    0.856323    11.00000   -1.20000
AFIX   0
C14   1    0.602659    0.890363    0.751665    11.00000    0.05911    0.06086 =
         0.06110   -0.01020    0.03135   -0.00172
AFIX  43
H14A  2    0.548540    1.011906    0.725155    11.00000   -1.20000
HKLF 4 1  1.0000  0.0000  0.0000  0.0000 -1.0000  0.0000 -1.0000  0.0000 -1.0000
REM  H43_0m in P2(1)/n           New: P21/c
REM R1 =  0.0367 for   2090 Fo > 4sig(Fo)  and  0.0414 for all   2393 data
REM    173 parameters refined using      0 restraints
END
WGHT      0.0499      0.3066
REM Highest difference peak  0.224,  deepest hole -0.299,  1-sigma level  0.042
Q1    1   0.5832  0.6921  0.6641  11.00000  0.05    0.22
Q2    1   0.5903  0.4517  0.6215  11.00000  0.05    0.19
Q3    1   0.9762  0.2616  0.5194  11.00000  0.05    0.17
Q4    1   0.6026  0.7977  0.5966  11.00000  0.05    0.15
Q5    1   0.9540  0.4576  0.5840  11.00000  0.05    0.14
Q6    1   0.7822  0.5867  0.5791  11.00000  0.05    0.14
Q7    1   0.6413  0.8420  0.7330  11.00000  0.05    0.14
Q8    1   0.6479  0.5595  0.7339  11.00000  0.05    0.13
Q9    1   0.5419  0.2933  0.6037  11.00000  0.05    0.13
Q10   1   0.7872  0.7225  0.6217  11.00000  0.05    0.13
Q11   1   0.6811  0.6719  0.7252  11.00000  0.05    0.13
Q12   1   0.8750  0.6066  0.6403  11.00000  0.05    0.13
Q13   1   0.6401  1.1219  0.8416  11.00000  0.05    0.12
Q14   1   0.6450  0.9238  0.7987  11.00000  0.05    0.12
Q15   1   0.7787  0.3864  0.5375  11.00000  0.05    0.12
Q16   1   0.9655  0.6115  0.6147  11.00000  0.05    0.12
Q17   1   0.8757  0.4081  0.5378  11.00000  0.05    0.12
Q18   1   0.7376  0.5289  0.7988  11.00000  0.05    0.12
Q19   1   0.8727  0.6883  0.6197  11.00000  0.05    0.11
Q20   1   0.9381  0.1155  0.5645  11.00000  0.05    0.11
;
