# Supplementary material for: 1-(4-Fluoro­phen­yl)-2-(phenyl­sulfon­yl)ethanone
Source: Acta Crystallogr Sect E Struct Rep Online. 2012 May 5;68(Pt 6):o1659. doi: 10.1107/S1600536812019666 (PMC3379257; doi:10.1107/S1600536812019666)
Supplement: Supplementary file 2 [file e-68-o1659-Isup2.hkl]

# 
# h,k,l, Fc-squared, Fo-squared, sigma(Fo-squared) and status flag 
# 
data_I
_shelx_title ' H43_0m in P2(1)/n           New: P21/c' 
_shelx_refln_list_code          4 
_shelx_F_calc_maximum      134.78 
_exptl_crystal_F_000       576.00 
_reflns_d_resolution_high  0.8145 
 
loop_ 
 _symmetry_equiv_pos_as_xyz 
 'x, y, z' 
 '-x, y+1/2, -z+1/2' 
 '-x, -y, -z' 
 'x, -y-1/2, z-1/2' 
 
_cell_length_a    13.7046 
_cell_length_b     5.3216 
_cell_length_c    20.4401 
_cell_angle_alpha  90.000 
_cell_angle_beta  119.612 
_cell_angle_gamma  90.000 
 
_shelx_F_squared_multiplier     1.000 
 
loop_ 
 _refln_index_h 
 _refln_index_k 
 _refln_index_l 
 _refln_F_squared_calc 
 _refln_F_squared_meas 
 _refln_F_squared_sigma 
 _refln_observed_status 
   1   0   0     3496.23     3374.86    114.88 o 
   2   0   0       16.40       29.66      1.30 o 
   3   0   0        3.34        4.96      0.62 o 
   4   0   0     2686.21     2871.97    138.73 o 
   5   0   0     4896.49     5767.02    278.41 o 
   6   0   0     1104.69     1241.40     49.69 o 
   7   0   0       15.19        7.49      1.37 o 
   8   0   0     1231.27     1332.82     96.13 o 
   9   0   0      496.64      536.39     38.68 o 
  10   0   0      871.86      894.32     25.28 o 
  11   0   0      803.72      831.88     23.64 o 
  12   0   0       53.46       60.50      2.26 o 
  13   0   0       30.69       30.92      1.76 o 
  14   0   0        9.16        2.47      0.87 o 
   1   1   0     6487.16     6015.11    183.14 o 
   2   1   0     5374.99     5155.48    175.30 o 
   3   1   0       15.51        9.86      0.57 o 
   4   1   0      734.23      704.74     24.36 o 
   5   1   0        2.62        4.55      0.47 o 
   6   1   0        3.52        2.17      0.67 o 
   7   1   0      150.21      175.05      6.74 o 
   8   1   0       37.05       23.54      1.57 o 
   9   1   0       16.32       14.04      0.87 o 
  10   1   0       15.14       12.32      0.69 o 
  11   1   0      177.01      161.18      3.62 o 
  12   1   0       15.34       16.00      0.89 o 
  13   1   0       70.49       71.79      1.86 o 
  14   1   0       31.49       35.25      1.59 o 
   0   2   0       27.17       27.46      1.64 o 
   1   2   0      729.96      700.50     24.07 o 
   2   2   0     1361.63     1346.64     45.96 o 
   3   2   0      257.77      241.31      9.97 o 
   4   2   0      128.55      144.14      6.25 o 
   5   2   0        0.33        1.42      0.68 o 
   6   2   0      270.88      272.28     10.20 o 
   7   2   0       50.50       48.55      2.66 o 
   8   2   0      137.91      143.15      3.81 o 
   9   2   0      204.95      200.93      4.26 o 
  10   2   0       64.04       57.91      2.81 o 
  11   2   0      125.72      110.79      4.05 o 
  12   2   0       44.05       39.74      2.05 o 
  13   2   0        1.24        0.68      0.86 o 
   1   3   0      154.95      159.84      6.19 o 
   2   3   0      223.74      215.49      7.83 o 
   3   3   0      469.24      463.17     16.56 o 
   4   3   0      490.06      457.66     16.52 o 
   5   3   0      925.92      931.83     36.41 o 
   6   3   0      392.60      346.71     12.89 o 
   7   3   0      287.86      269.02      6.68 o 
   8   3   0       28.87       34.25      1.36 o 
   9   3   0       64.31       62.63      2.13 o 
  10   3   0       58.39       60.30      2.08 o 
  11   3   0        0.65        1.06      1.39 o 
  12   3   0       81.63       74.94      5.35 o 
   1   4   0      104.99      119.53      9.06 o 
   2   4   0       21.22       17.65      3.25 o 
   3   4   0      131.65      142.59      6.52 o 
   4   4   0       73.94       76.24      3.71 o 
   5   4   0       21.68       18.64      1.26 o 
   6   4   0       70.41       68.00      2.27 o 
   7   4   0      142.64      138.58      4.85 o 
   8   4   0       21.07       18.51      2.94 o 
   9   4   0       31.80       30.19      1.63 o 
  10   4   0        6.74        5.55      0.77 o 
  11   4   0       15.87       15.28      0.94 o 
   4   5   0        0.51        1.81      2.94 o 
   5   5   0        2.09        0.51      0.94 o 
   6   5   0       16.60       15.95      1.24 o 
   7   5   0        4.75        2.19      0.74 o 
   8   5   0        1.57        0.25      0.80 o 
   9   5   0        0.01       -0.26      0.60 o 
 -14   1   1       26.16       25.25      1.93 o 
 -13   1   1       35.72       37.88      1.30 o 
 -12   1   1        5.68        3.42      0.77 o 
 -11   1   1       48.35       42.85      1.39 o 
 -10   1   1        3.09        4.38      0.67 o 
  -9   1   1       44.30       48.99      3.13 o 
  -8   1   1       56.83       72.44      3.28 o 
  -7   1   1       36.84       24.45      2.03 o 
  -6   1   1      480.69      483.44     17.13 o 
  -5   1   1     3576.31     3715.36    114.04 o 
  -4   1   1        2.40        3.79      0.44 o 
  -3   1   1       11.42       12.96      0.80 o 
  -2   1   1       41.98       51.12      1.89 o 
  -1   1   1      664.43      646.59     22.10 o 
   0   1   1      514.73      566.44     17.34 o 
   1   1   1        5.36        8.94      1.14 o 
   2   1   1      130.49      119.76      3.75 o 
   3   1   1      359.87      368.72     11.24 o 
   4   1   1       87.92       83.68      4.51 o 
   5   1   1     1565.85     1829.02     56.70 o 
   6   1   1     1133.29     1226.76     43.32 o 
   7   1   1      105.03       94.05      4.64 o 
   8   1   1      157.33      165.21      9.14 o 
   9   1   1       63.31       66.89      1.85 o 
  10   1   1        1.83        2.00      0.77 o 
  11   1   1       10.58       10.02      0.82 o 
  12   1   1       29.70       26.06      0.93 o 
  13   1   1       14.68       15.68      0.72 o 
  14   1   1       23.40       14.83      1.75 o 
 -14   2   1       12.74       10.90      0.91 o 
 -13   2   1       15.86       17.03      1.21 o 
 -12   2   1        2.09        1.11      0.64 o 
 -11   2   1        2.47        0.27      0.73 o 
 -10   2   1        0.29        0.84      0.77 o 
  -9   2   1       10.56        7.37      0.77 o 
  -8   2   1       31.81       33.92      2.35 o 
  -7   2   1      648.45      658.50     27.71 o 
  -6   2   1      298.82      322.18     11.65 o 
  -5   2   1       81.43       81.33      3.38 o 
  -4   2   1       34.87       36.84      2.28 o 
  -3   2   1      602.11      570.82     19.61 o 
  -2   2   1        0.01        5.47      2.92 o 
  -1   2   1      169.07      190.51      7.62 o 
   0   2   1      236.73      251.99      8.82 o 
   1   2   1      612.90      678.62     23.37 o 
   2   2   1       30.19       20.20      1.90 o 
   3   2   1     1366.45     1349.58     42.18 o 
   4   2   1      140.74      139.58      6.12 o 
   5   2   1      584.05      549.36     19.52 o 
   6   2   1       44.15       36.16      2.24 o 
   7   2   1      373.69      356.28     14.24 o 
   8   2   1       91.04       93.67      2.41 o 
   9   2   1        4.45        3.58      0.68 o 
  10   2   1       13.96       12.70      0.85 o 
  11   2   1       37.36       38.70      1.18 o 
  12   2   1       28.71       32.79      1.07 o 
  13   2   1        6.52        6.78      1.19 o 
 -13   3   1        3.08        2.18      0.95 o 
 -12   3   1      106.80      118.66      8.75 o 
 -11   3   1       77.14       84.72      2.58 o 
 -10   3   1      144.54      132.86      4.78 o 
  -9   3   1        0.93        2.03      0.94 o 
  -8   3   1      238.83      233.40      6.22 o 
  -7   3   1      473.76      442.82     11.18 o 
  -6   3   1       65.18       72.80      5.16 o 
  -5   3   1        1.70        2.89      1.31 o 
  -4   3   1       75.14       70.51      3.71 o 
  -3   3   1     1473.02     1474.67     52.20 o 
  -2   3   1       82.17      103.91      6.74 o 
  -1   3   1       14.39       22.42      1.40 o 
   0   3   1        2.18        2.61      0.88 o 
   1   3   1      147.40      162.98      6.17 o 
   2   3   1       20.23       26.31      1.54 o 
   3   3   1       76.71       81.91      4.30 o 
   4   3   1     1337.25     1325.92     67.07 o 
   5   3   1       22.40       20.86      2.87 o 
   6   3   1       10.50       11.22      1.40 o 
   7   3   1      127.04      119.79      3.37 o 
   8   3   1      443.47      431.36     10.13 o 
   9   3   1       30.67       30.67      1.35 o 
  10   3   1       11.19        8.86      0.99 o 
  11   3   1        0.81        1.04      1.38 o 
  12   3   1       35.55       33.59      6.40 o 
 -11   4   1       20.83       16.25      1.37 o 
 -10   4   1        8.64       10.03      1.18 o 
  -9   4   1       59.66       54.59      1.88 o 
  -8   4   1       44.61       42.14      1.64 o 
  -7   4   1      334.54      317.67      8.54 o 
  -6   4   1      173.92      175.24      5.10 o 
  -5   4   1      491.53      489.32     18.92 o 
  -4   4   1      769.89      741.20     27.86 o 
  -3   4   1      264.03      277.23     10.86 o 
  -2   4   1       68.63       76.81      6.90 o 
  -1   4   1      127.13      149.21     12.35 o 
   0   4   1      408.45      401.57     29.50 o 
   1   4   1      416.26      410.02     30.31 o 
   2   4   1      936.69      903.85     42.45 o 
   3   4   1      514.09      504.05     24.11 o 
   4   4   1      233.82      244.88     13.80 o 
   5   4   1        1.02       -0.58      1.03 o 
   6   4   1      269.83      265.48      7.67 o 
   7   4   1       35.17       31.80      1.85 o 
   8   4   1        0.53        0.46      0.87 o 
   9   4   1        1.01        2.07      0.80 o 
  10   4   1       50.46       51.18      1.77 o 
  -9   5   1        4.29        6.00      0.79 o 
  -8   5   1        2.18        1.95      0.67 o 
  -7   5   1        8.29        9.19      1.45 o 
  -6   5   1        0.06        0.00      0.79 o 
  -5   5   1       18.24       17.81      1.45 o 
  -4   5   1       33.76       36.41      4.50 o 
   3   5   1       36.02       35.00      4.58 o 
   4   5   1       42.64       39.30      2.43 o 
   5   5   1       89.32       85.79      3.04 o 
   6   5   1       65.32       64.20      2.38 o 
   7   5   1        3.03        2.58      0.76 o 
   8   5   1       35.59       40.08      2.03 o 
   9   5   1       58.94       58.56      3.22 o 
 -15   0   2       30.56       39.68      1.92 o 
 -14   0   2      200.05      216.99      8.34 o 
 -13   0   2       17.38       20.36      1.20 o 
 -12   0   2      347.22      355.69     10.11 o 
 -11   0   2      118.32      102.95      3.57 o 
 -10   0   2      149.01      156.59      4.95 o 
  -9   0   2      530.09      649.22     47.58 o 
  -8   0   2       95.74      107.50      8.08 o 
  -7   0   2     1403.07     1500.87     76.92 o 
  -6   0   2     1113.63     1320.88     53.16 o 
  -5   0   2     2163.78     2093.68    100.94 o 
  -4   0   2     7566.22     8457.68    407.99 o 
  -3   0   2    18166.85    18532.94    893.29 o 
  -2   0   2      801.96      861.13     34.04 o 
  -1   0   2     3359.18     3060.45    104.29 o 
   0   0   2       17.25       49.28      2.42 o 
   1   0   2    11487.93    12042.66    472.07 o 
   2   0   2     3958.62     4671.01    225.39 o 
   3   0   2     3490.34     3619.91    174.81 o 
   4   0   2      101.02       92.33      4.96 o 
   5   0   2     1907.87     2045.11     82.15 o 
   6   0   2       64.06      108.36      6.06 o 
   7   0   2      916.97      951.89     47.67 o 
   8   0   2       94.67       78.71      6.24 o 
   9   0   2      151.79      148.69      4.70 o 
  10   0   2      139.00      128.77      4.37 o 
  11   0   2        8.84       10.19      1.17 o 
  12   0   2      169.70      178.18      6.50 o 
  13   0   2       70.09       75.43      4.17 o 
 -14   1   2        0.27        1.10      0.57 o 
 -13   1   2       26.08       24.26      1.47 o 
 -12   1   2      108.94      106.13      2.93 o 
 -11   1   2      120.38      105.01      2.72 o 
 -10   1   2      318.70      280.80      5.93 o 
  -9   1   2      402.34      406.06     16.33 o 
  -8   1   2      829.28      843.36     30.06 o 
  -7   1   2       80.42       77.02      3.32 o 
  -6   1   2     1278.72     1385.41     43.17 o 
  -5   1   2      100.79      123.27      5.17 o 
  -4   1   2      189.81      214.79      7.56 o 
  -3   1   2     7233.09     7383.42    224.84 o 
  -2   1   2     1359.15     1349.67     41.11 o 
  -1   1   2    17945.09    15934.20    624.68 o 
   0   1   2     3428.41     3356.44    102.02 o 
   1   1   2      779.15      728.30     28.91 o 
   2   1   2      925.17      868.78     34.44 o 
   3   1   2      472.97      457.36     18.22 o 
   4   1   2       28.44       37.05      1.55 o 
   5   1   2      677.79      766.82     23.85 o 
   6   1   2       14.00       16.27      1.15 o 
   7   1   2      181.98      190.40      8.49 o 
   8   1   2      554.29      596.11     24.46 o 
   9   1   2      271.09      289.26      5.65 o 
  10   1   2      449.35      428.87      8.92 o 
  11   1   2      261.95      262.68      5.50 o 
  12   1   2       65.57       73.34      1.89 o 
  13   1   2       19.29       17.67      1.83 o 
 -14   2   2       24.25       21.93      3.02 o 
 -13   2   2       56.69       61.91      1.73 o 
 -12   2   2       11.01        9.79      0.88 o 
 -11   2   2       76.38       80.31      2.94 o 
 -10   2   2       19.82       16.47      0.89 o 
  -9   2   2       41.45       48.81      1.41 o 
  -8   2   2       21.75       20.53      1.75 o 
  -7   2   2       44.84       54.53      2.67 o 
  -6   2   2      158.00      149.46      5.65 o 
  -5   2   2       26.32       22.96      1.44 o 
  -4   2   2      324.40      300.51     10.58 o 
  -3   2   2     1485.17     1444.51     49.49 o 
  -2   2   2       35.56       52.40      2.00 o 
  -1   2   2      205.41      234.07      9.36 o 
   0   2   2      837.22      836.62     33.40 o 
   1   2   2      116.01      134.49      4.84 o 
   2   2   2      537.40      504.22     17.57 o 
   3   2   2        1.26        2.36      0.55 o 
   4   2   2       33.48       22.83      1.66 o 
   5   2   2       65.32       49.77      3.10 o 
   6   2   2        4.96        4.05      0.87 o 
   7   2   2       24.98       20.34      2.05 o 
   8   2   2      529.18      514.63      9.76 o 
   9   2   2       10.95       13.19      0.88 o 
  10   2   2      127.39      130.02      4.86 o 
  11   2   2        0.77        0.67      0.57 o 
  12   2   2        6.09        6.53      1.01 o 
  13   2   2       43.98       49.34      2.65 o 
 -13   3   2        0.12        1.34      1.01 o 
 -12   3   2       43.14       42.97      3.87 o 
 -11   3   2        1.42       -0.03      0.87 o 
 -10   3   2       54.13       58.10      3.35 o 
  -9   3   2      201.51      198.04      5.50 o 
  -8   3   2       31.77       32.33      1.47 o 
  -7   3   2      820.83      756.74     19.53 o 
  -6   3   2       35.39       38.84      3.08 o 
  -5   3   2      457.21      462.04     28.80 o 
  -4   3   2       40.74       44.31      2.56 o 
  -3   3   2       44.77       45.23      4.06 o 
  -2   3   2      986.10      954.02     47.45 o 
  -1   3   2      364.50      360.51     12.58 o 
   0   3   2      469.01      495.40     17.37 o 
   1   3   2      992.92     1036.30     42.08 o 
   2   3   2     1069.78     1011.61     35.71 o 
   3   3   2       73.94       58.98      4.34 o 
   4   3   2      146.68      128.22      6.07 o 
   5   3   2        0.78       -0.48      0.78 o 
   6   3   2        0.30        0.67      0.72 o 
   7   3   2      138.32      124.79      3.74 o 
   8   3   2      215.29      206.37      6.22 o 
   9   3   2      249.48      244.22      6.05 o 
  10   3   2       99.63       96.52      3.71 o 
  11   3   2       10.78        6.90      1.93 o 
  12   3   2        9.86        9.38      1.28 o 
 -12   4   2        0.11        0.79      1.24 o 
 -11   4   2        0.60        0.65      0.71 o 
 -10   4   2       16.24       15.49      1.21 o 
  -9   4   2       35.27       34.01      1.98 o 
  -8   4   2       34.37       35.77      1.51 o 
  -7   4   2       69.22       63.02      2.22 o 
  -6   4   2       60.21       56.92      1.97 o 
  -5   4   2       77.76       70.76      3.60 o 
  -4   4   2      198.81      215.44      8.67 o 
  -3   4   2      241.81      225.72     11.28 o 
  -2   4   2      238.94      292.74     22.88 o 
  -1   4   2        8.27        7.61      2.18 o 
   0   4   2       21.96       18.97      2.92 o 
   1   4   2       23.57       28.37      3.83 o 
   2   4   2       47.41       50.54      2.27 o 
   3   4   2      184.11      204.75     10.48 o 
   4   4   2      227.14      262.88     13.24 o 
   5   4   2       16.97       12.88      0.83 o 
   6   4   2      520.59      490.60     12.85 o 
   7   4   2       51.79       39.73      2.04 o 
   8   4   2        1.98        0.61      0.86 o 
   9   4   2        0.37        0.46      0.72 o 
  10   4   2        0.10        0.19      0.67 o 
 -10   5   2        6.91        8.43      0.77 o 
  -9   5   2        0.09        0.49      0.57 o 
  -8   5   2        4.24        2.21      0.69 o 
  -7   5   2        3.17        1.27      0.95 o 
  -6   5   2       17.19       14.52      1.05 o 
  -5   5   2        0.43       -0.58      1.53 o 
  -4   5   2       40.80       41.62      4.06 o 
  -3   5   2       24.92       19.80      2.87 o 
  -2   5   2        2.06        1.79      2.30 o 
   3   5   2        6.37        6.52      3.24 o 
   4   5   2       17.71       14.99      1.30 o 
   5   5   2        4.13        3.87      0.88 o 
   6   5   2        1.18        1.07      0.76 o 
   7   5   2        0.52        0.88      0.71 o 
   8   5   2        0.13        0.54      0.82 o 
 -15   1   3       17.73       16.79      1.12 o 
 -14   1   3       38.30       43.03      1.54 o 
 -13   1   3        7.21        4.62      0.76 o 
 -12   1   3        0.26       -0.24      0.84 o 
 -11   1   3       48.60       43.73      1.24 o 
 -10   1   3        7.80        8.96      1.03 o 
  -9   1   3       31.00       31.47      2.63 o 
  -8   1   3      344.62      392.21     14.37 o 
  -7   1   3      393.21      416.58     14.88 o 
  -6   1   3      137.12      138.70      5.15 o 
  -5   1   3      524.33      588.91     23.49 o 
  -4   1   3    11111.56    11853.06    465.80 o 
  -3   1   3     9053.46     9515.89    373.67 o 
  -2   1   3     8895.65     8624.33    262.66 o 
  -1   1   3      915.72      957.84     32.81 o 
   0   1   3       18.57       30.79      1.20 o 
   1   1   3      233.16      286.02     11.44 o 
   2   1   3     5446.23     5726.90    226.07 o 
   3   1   3      399.02      429.34     17.05 o 
   4   1   3     2074.72     2130.11     65.70 o 
   5   1   3     1413.51     1521.38     47.59 o 
   6   1   3      468.89      420.66     15.25 o 
   7   1   3       24.88       21.31      2.93 o 
   8   1   3        0.10       -0.23      0.63 o 
   9   1   3       24.23       19.13      0.95 o 
  10   1   3        0.76        1.17      0.74 o 
  11   1   3       61.15       60.13      1.59 o 
  12   1   3       46.10       48.60      1.37 o 
  13   1   3        7.56        7.36      0.81 o 
 -14   2   3        4.01        3.74      1.00 o 
 -13   2   3        8.02        7.28      0.65 o 
 -12   2   3        0.15       -0.05      0.73 o 
 -11   2   3        0.19        0.14      0.84 o 
 -10   2   3      208.90      197.71      4.80 o 
  -9   2   3       56.16       58.03      1.64 o 
  -8   2   3       30.61       30.92      4.21 o 
  -7   2   3        4.26        6.27      1.26 o 
  -6   2   3       28.47       30.35      2.04 o 
  -5   2   3      756.37      780.19     31.69 o 
  -4   2   3      127.29      133.59      5.03 o 
  -3   2   3     1016.01     1060.80     36.85 o 
  -2   2   3      142.26      117.12      5.85 o 
  -1   2   3      136.25      167.57      5.98 o 
   0   2   3       17.13       26.52      1.50 o 
   1   2   3      747.97      834.22     29.05 o 
   2   2   3       57.98       56.07      3.42 o 
   3   2   3      471.66      499.59     15.77 o 
   4   2   3       18.36       36.65      6.99 o 
   5   2   3        0.28       -0.15      1.07 o 
   6   2   3       28.05       21.09      1.79 o 
   7   2   3      260.35      256.81      5.53 o 
   8   2   3      205.50      203.42      4.13 o 
   9   2   3      207.39      197.19      5.36 o 
  10   2   3       20.16       17.85      1.25 o 
  11   2   3       35.36       35.41      1.11 o 
  12   2   3       18.97       19.67      2.09 o 
 -13   3   3       41.60       50.09      3.88 o 
 -12   3   3       14.19       19.67      2.97 o 
 -11   3   3        5.46        4.56      0.92 o 
 -10   3   3       91.12       95.22      4.13 o 
  -9   3   3      108.06      109.40      3.32 o 
  -8   3   3      134.28      132.44      3.89 o 
  -7   3   3      340.72      339.90     13.36 o 
  -6   3   3      301.66      299.30     14.77 o 
  -5   3   3      583.68      498.22     20.82 o 
  -4   3   3      222.72      242.05     12.36 o 
  -3   3   3      148.55      154.10     10.37 o 
  -2   3   3        0.10        0.81      0.78 o 
  -1   3   3       18.03       14.31      1.64 o 
   0   3   3      950.06      956.38     33.46 o 
   1   3   3      225.22      258.77     10.94 o 
   2   3   3       71.93       55.82      3.51 o 
   3   3   3      304.05      294.18     17.50 o 
   4   3   3      120.05      118.64     11.95 o 
   5   3   3       69.16       69.95      7.37 o 
   6   3   3      300.04      263.88      6.77 o 
   7   3   3      107.88       88.98      2.75 o 
   8   3   3       23.66       26.18      1.53 o 
   9   3   3      109.80      104.61      2.71 o 
  10   3   3       10.98       13.71      1.89 o 
  11   3   3       28.19       29.57      2.85 o 
 -11   4   3       44.49       48.45      2.94 o 
 -10   4   3       43.63       52.98      1.93 o 
  -9   4   3      126.30      136.02      4.00 o 
  -8   4   3       53.15       59.42      2.12 o 
  -7   4   3       25.25       23.28      1.60 o 
  -6   4   3        1.16        1.64      0.99 o 
  -5   4   3       45.11       54.59      2.98 o 
  -4   4   3      491.00      471.09     23.66 o 
  -3   4   3      280.30      283.30     13.79 o 
  -2   4   3      195.84      202.73     10.77 o 
  -1   4   3      712.81      706.23     50.99 o 
   0   4   3      160.97      152.66     10.43 o 
   1   4   3       36.16       31.31      2.82 o 
   2   4   3       18.23       15.40      1.76 o 
   3   4   3       17.33       19.40      2.01 o 
   4   4   3       49.92       55.68      2.04 o 
   5   4   3       27.96       30.32      1.35 o 
   6   4   3        9.14        8.19      0.71 o 
   7   4   3      378.40      376.34     14.94 o 
   8   4   3       76.43       76.29      2.50 o 
   9   4   3       47.61       48.93      1.74 o 
 -10   5   3        0.73        0.43      0.55 o 
  -9   5   3       42.59       46.64      7.09 o 
  -8   5   3       79.98       84.60      4.66 o 
  -7   5   3      179.10      187.45      5.56 o 
  -6   5   3       74.66       80.02      2.99 o 
  -5   5   3      179.56      194.53      9.09 o 
  -4   5   3      247.56      244.84     12.58 o 
  -3   5   3       54.11       51.68      3.58 o 
  -2   5   3       39.71       51.60      3.94 o 
  -1   5   3       22.99       24.39      3.78 o 
   2   5   3      177.31      168.27     12.03 o 
   3   5   3       95.24       94.78      4.29 o 
   4   5   3       62.15       56.80      4.25 o 
   5   5   3      113.91      119.50      4.02 o 
   6   5   3       27.83       26.88      1.51 o 
   7   5   3        0.34        0.14      0.67 o 
   8   5   3       10.96        8.76      1.08 o 
 -15   0   4       18.92       16.70      1.42 o 
 -14   0   4        7.89        5.62      2.22 o 
 -13   0   4       33.75       35.23      5.04 o 
 -12   0   4       30.48       25.23      1.63 o 
 -11   0   4      261.33      262.17      8.77 o 
 -10   0   4      649.89      683.80     49.64 o 
  -9   0   4     3124.51     3306.93    162.91 o 
  -8   0   4     1488.33     1549.46     76.56 o 
  -7   0   4      154.44      134.46      7.37 o 
  -6   0   4      145.76      151.32      7.78 o 
  -5   0   4     1991.94     2091.38    101.04 o 
  -4   0   4     5210.40     5433.53    261.95 o 
  -3   0   4     1696.54     1775.71     85.71 o 
  -2   0   4     1414.18     1393.85     67.29 o 
  -1   0   4      724.48      654.07     31.64 o 
   0   0   4    14163.44    13207.73    636.24 o 
   1   0   4     6686.95     6972.90    336.30 o 
   2   0   4     3963.57     4311.59    296.07 o 
   3   0   4     1715.00     1713.56     82.92 o 
   4   0   4      116.39      110.16      4.78 o 
   5   0   4      216.99      197.18     10.53 o 
   6   0   4      548.41      606.82     30.89 o 
   7   0   4      214.59      237.36     25.84 o 
   8   0   4      239.52      226.31      6.92 o 
   9   0   4      458.30      466.81     13.30 o 
  10   0   4     1040.72     1121.98     31.21 o 
  11   0   4      327.14      347.55      9.88 o 
  12   0   4       12.49       12.83      1.18 o 
  13   0   4        2.71        3.69      0.84 o 
 -15   1   4       39.81       41.49      1.84 o 
 -14   1   4       24.67       25.71      1.01 o 
 -13   1   4       48.60       47.36      1.54 o 
 -12   1   4      210.08      201.35      4.73 o 
 -11   1   4      369.95      362.85      6.99 o 
 -10   1   4      311.27      318.17      6.67 o 
  -9   1   4      254.31      272.15     11.14 o 
  -8   1   4       53.51       52.73      2.34 o 
  -7   1   4        0.68        1.65      0.66 o 
  -6   1   4      152.89      130.79      4.76 o 
  -5   1   4     2591.06     2559.53    100.74 o 
  -4   1   4     1210.29     1237.48     48.95 o 
  -3   1   4       96.99      122.90      5.05 o 
  -2   1   4      499.58      602.44     20.60 o 
  -1   1   4    14947.37    13139.34    532.43 o 
   0   1   4      162.29      168.88      5.25 o 
   1   1   4       14.18       15.93      1.34 o 
   2   1   4       15.50       21.31      2.80 o 
   3   1   4      444.96      524.90     18.04 o 
   4   1   4      558.80      547.84     17.10 o 
   5   1   4      679.58      668.48     21.30 o 
   6   1   4       45.39       45.26      3.36 o 
   7   1   4      608.93      624.84     32.10 o 
   8   1   4      169.21      167.29      3.44 o 
   9   1   4       53.16       48.62      2.16 o 
  10   1   4       16.85       12.49      0.88 o 
  11   1   4       60.50       58.70      1.58 o 
  12   1   4       36.32       38.20      1.09 o 
 -15   2   4        1.77        2.49      1.07 o 
 -14   2   4        5.49        4.07      0.98 o 
 -13   2   4       10.60        9.28      0.80 o 
 -12   2   4        3.62        3.49      0.81 o 
 -11   2   4      101.25       95.87      3.35 o 
 -10   2   4      373.07      389.15      8.33 o 
  -9   2   4      141.35      145.36      4.21 o 
  -8   2   4      295.59      292.56     12.13 o 
  -7   2   4     1550.85     1508.79     60.98 o 
  -6   2   4      637.86      645.75     26.05 o 
  -5   2   4     1239.32     1320.86     45.80 o 
  -4   2   4      108.22      105.44      4.02 o 
  -3   2   4      178.50      197.19      8.04 o 
  -2   2   4     1145.87     1165.04     39.94 o 
  -1   2   4     1839.44     1940.16     66.25 o 
   0   2   4     1215.85     1203.30     41.74 o 
   1   2   4      419.87      375.46     15.09 o 
   2   2   4     1023.65     1227.37     42.76 o 
   3   2   4      292.17      294.82      9.61 o 
   4   2   4      291.43      295.11      9.50 o 
   5   2   4        4.06        1.68      1.09 o 
   6   2   4      219.83      221.48      9.28 o 
   7   2   4       58.38       54.82      2.69 o 
   8   2   4      335.91      344.83      7.38 o 
   9   2   4      406.49      423.64     10.06 o 
  10   2   4       32.66       30.58      1.67 o 
  11   2   4       11.01       11.77      0.77 o 
  12   2   4       27.16       28.48      3.88 o 
 -14   3   4       32.02       25.89      2.19 o 
 -13   3   4        3.74        1.23      1.20 o 
 -12   3   4       72.78       74.29      6.39 o 
 -11   3   4        1.96        2.04      0.88 o 
 -10   3   4      131.19      129.38      3.79 o 
  -9   3   4        2.98        0.87      0.86 o 
  -8   3   4      411.18      425.38     11.14 o 
  -7   3   4       11.93       11.52      1.67 o 
  -6   3   4      296.59      275.13     13.92 o 
  -5   3   4      530.26      528.87     26.89 o 
  -4   3   4     1592.79     1478.55     59.97 o 
  -3   3   4      862.08      862.58     30.32 o 
  -2   3   4     1350.73     1427.64     57.17 o 
  -1   3   4       19.95       15.27      1.43 o 
   0   3   4        0.51        1.25      0.97 o 
   1   3   4      113.94      126.12      4.98 o 
   2   3   4        5.54        7.29      1.26 o 
   3   3   4        4.32        4.20      1.22 o 
   4   3   4      155.62      158.85      8.08 o 
   5   3   4      406.30      385.81      9.69 o 
   6   3   4      456.27      419.07     13.28 o 
   7   3   4      287.39      278.87      7.35 o 
   8   3   4       34.87       33.60      1.50 o 
   9   3   4        1.67        0.90      0.89 o 
  10   3   4        5.78        4.38      1.62 o 
  11   3   4        2.68        4.40      1.02 o 
 -12   4   4        8.29        5.42      0.84 o 
 -11   4   4       15.38       15.60      1.23 o 
 -10   4   4        2.53        3.15      0.78 o 
  -9   4   4       32.20       28.38      1.71 o 
  -8   4   4      106.48      104.50      3.13 o 
  -7   4   4       21.29       17.96      1.19 o 
  -6   4   4      389.91      386.57     11.99 o 
  -5   4   4      625.41      646.52     24.37 o 
  -4   4   4       25.56       31.27      4.00 o 
  -3   4   4       42.08       47.08      3.16 o 
  -2   4   4      233.91      237.01     12.02 o 
  -1   4   4      120.05      123.57      6.60 o 
   0   4   4        2.59        4.96      1.47 o 
   1   4   4       79.04       81.07      3.48 o 
   2   4   4      188.29      186.31      7.99 o 
   3   4   4       24.69       26.34      1.44 o 
   4   4   4        2.21        0.25      0.45 o 
   5   4   4      164.25      161.19      5.11 o 
   6   4   4       18.46       16.45      1.17 o 
   7   4   4      154.01      153.96      4.71 o 
   8   4   4        0.12       -0.03      0.79 o 
   9   4   4        9.54       11.11      0.93 o 
 -10   5   4        0.76        1.47      0.57 o 
  -9   5   4        0.25       -0.03      0.64 o 
  -8   5   4       14.77       14.79      0.92 o 
  -7   5   4        0.03        0.05      0.79 o 
  -6   5   4        8.95       12.32      1.20 o 
  -5   5   4        1.74        1.41      1.31 o 
  -4   5   4       20.18       16.59      2.35 o 
  -3   5   4        3.46        3.58      1.65 o 
  -2   5   4        0.04       -0.29      1.60 o 
  -1   5   4      128.44      124.90      9.77 o 
   0   5   4       20.02       18.87      3.02 o 
   1   5   4        3.77        2.35      2.72 o 
   2   5   4       61.74       61.47      5.96 o 
   3   5   4       63.64       66.32      2.49 o 
   4   5   4        5.67        5.37      0.90 o 
   5   5   4        1.02        0.33      0.78 o 
   6   5   4       21.18       19.51      1.08 o 
   7   5   4        4.55        2.40      0.66 o 
 -15   1   5        6.47        5.35      1.20 o 
 -14   1   5        8.22        9.02      0.82 o 
 -13   1   5        3.14        1.25      0.86 o 
 -12   1   5        4.13        3.77      0.93 o 
 -11   1   5        0.77        0.05      0.77 o 
 -10   1   5        7.33        7.58      1.05 o 
  -9   1   5       11.39       11.72      1.36 o 
  -8   1   5     1488.72     1543.08     53.39 o 
  -7   1   5      299.04      363.74     12.64 o 
  -6   1   5      958.50     1018.54     35.29 o 
  -5   1   5       16.44       21.10      1.21 o 
  -4   1   5      162.57      202.46      9.80 o 
  -3   1   5    10556.43    10308.67    350.81 o 
  -2   1   5       30.16       37.62      1.49 o 
  -1   1   5     1155.62     1293.90     44.30 o 
   0   1   5      609.67      650.30     19.78 o 
   1   1   5      178.99      182.65      9.17 o 
   2   1   5      386.01      428.99     17.23 o 
   3   1   5        0.27        1.27      0.38 o 
   4   1   5      331.43      361.39     11.53 o 
   5   1   5      392.46      417.97     15.28 o 
   6   1   5      284.92      260.62     13.44 o 
   7   1   5      180.79      180.20      3.93 o 
   8   1   5       43.21       39.38      1.29 o 
   9   1   5       17.90       15.12      0.90 o 
  10   1   5       11.16        9.84      0.73 o 
  11   1   5       24.60       24.41      1.10 o 
  12   1   5        1.59        0.34      0.55 o 
 -15   2   5        2.98        2.36      0.87 o 
 -14   2   5        8.55        8.90      1.00 o 
 -13   2   5        0.41        0.68      0.61 o 
 -12   2   5       50.85       58.17      2.35 o 
 -11   2   5       94.72       87.48      2.47 o 
 -10   2   5        0.98        0.42      0.76 o 
  -9   2   5      271.68      253.26      6.90 o 
  -8   2   5      205.71      202.06      8.52 o 
  -7   2   5      445.45      448.19     18.75 o 
  -6   2   5     2134.37     2157.79     75.07 o 
  -5   2   5      229.69      234.36      8.39 o 
  -4   2   5     4332.08     4461.60    177.52 o 
  -3   2   5      882.14      991.10     38.95 o 
  -2   2   5      376.38      463.12     14.42 o 
  -1   2   5      757.14      753.01     23.34 o 
   0   2   5      177.62      195.25      6.94 o 
   1   2   5      645.93      615.23     25.14 o 
   2   2   5       28.57       48.40      2.65 o 
   3   2   5      609.88      603.66     21.54 o 
   4   2   5      326.73      331.66     10.75 o 
   5   2   5      130.37      122.95      7.94 o 
   6   2   5        0.21       -0.10      0.68 o 
   7   2   5      259.12      248.47      5.01 o 
   8   2   5       95.06       88.36      3.39 o 
   9   2   5       26.18       26.54      1.18 o 
  10   2   5        0.16        0.40      0.55 o 
  11   2   5       37.09       33.20      1.41 o 
 -14   3   5        0.18        0.79      1.07 o 
 -13   3   5        1.68        1.28      1.23 o 
 -12   3   5       17.50       20.13      1.28 o 
 -11   3   5        0.29        1.10      0.87 o 
 -10   3   5        0.44       -0.68      0.90 o 
  -9   3   5        1.94        3.56      0.92 o 
  -8   3   5      446.19      429.19     11.29 o 
  -7   3   5        4.62        4.27      1.62 o 
  -6   3   5       40.23       40.89      3.44 o 
  -5   3   5      361.62      362.38     15.36 o 
  -4   3   5        0.63        1.18      1.18 o 
  -3   3   5       21.67       35.51      2.37 o 
  -2   3   5      525.05      521.45     21.37 o 
  -1   3   5       19.75       14.68      1.54 o 
   0   3   5      374.52      435.67     17.64 o 
   1   3   5      119.14      135.62      5.43 o 
   2   3   5       19.78       20.56      1.75 o 
   3   3   5       38.86       30.90      2.80 o 
   4   3   5       13.77       16.39      0.95 o 
   5   3   5        2.40        2.86      0.57 o 
   6   3   5      102.01       93.14      4.32 o 
   7   3   5       95.46       84.49      2.60 o 
   8   3   5        0.64        0.01      0.80 o 
   9   3   5        4.47        3.39      1.22 o 
  10   3   5        8.24        8.42      1.22 o 
 -12   4   5       54.55       56.27      2.18 o 
 -11   4   5        0.08        1.23      0.75 o 
 -10   4   5        2.97        2.30      0.77 o 
  -9   4   5        3.78        4.74      0.86 o 
  -8   4   5      346.46      357.65     11.12 o 
  -7   4   5      599.36      621.26     16.06 o 
  -6   4   5      338.26      347.15     10.79 o 
  -5   4   5      248.04      263.96     13.70 o 
  -4   4   5      335.28      331.67     16.19 o 
  -3   4   5      284.53      266.51     26.00 o 
  -2   4   5       96.37       95.74      5.64 o 
  -1   4   5       20.82       16.10      1.67 o 
   0   4   5      153.57      164.49      7.44 o 
   1   4   5       40.74       37.95      1.83 o 
   2   4   5      342.17      349.13     10.15 o 
   3   4   5      446.62      443.15     11.82 o 
   4   4   5      536.28      575.90     16.45 o 
   5   4   5      202.95      189.14      5.74 o 
   6   4   5      155.38      152.21      5.81 o 
   7   4   5       54.70       54.19      1.93 o 
   8   4   5        3.12        3.22      0.83 o 
 -10   5   5      103.95      114.25     12.56 o 
  -9   5   5       38.15       45.13      4.99 o 
  -8   5   5       27.20       26.89      1.33 o 
  -7   5   5        2.01        2.62      0.88 o 
  -6   5   5       33.72       38.64      2.25 o 
  -5   5   5        2.09        3.22      1.27 o 
  -4   5   5       50.47       60.81      3.93 o 
  -3   5   5       31.16       33.06      2.55 o 
  -2   5   5       97.65       96.69      7.83 o 
  -1   5   5       19.88       14.23      2.95 o 
   0   5   5      223.53      227.73     11.86 o 
   1   5   5      201.05      183.77     10.12 o 
   2   5   5       19.02       18.85      1.59 o 
   3   5   5       24.87       23.19      1.29 o 
   4   5   5       28.92       27.73      1.38 o 
   5   5   5       14.35       13.72      1.01 o 
   6   5   5       62.31       60.46      2.28 o 
   7   5   5       33.06       34.00      1.50 o 
 -16   0   6        3.19        2.30      0.87 o 
 -15   0   6        5.55        5.18      1.24 o 
 -14   0   6      102.92      116.75      4.55 o 
 -13   0   6      290.64      310.51     13.27 o 
 -12   0   6      538.86      567.28     18.01 o 
 -11   0   6     1004.75      931.74     29.09 o 
 -10   0   6      684.26      674.44     31.80 o 
  -9   0   6      326.19      320.77     16.66 o 
  -8   0   6        2.65        2.68      1.03 o 
  -7   0   6      572.67      569.24     28.05 o 
  -6   0   6      254.03      260.79     22.82 o 
  -5   0   6      929.07      870.43     42.17 o 
  -4   0   6      559.19      553.52     26.83 o 
  -3   0   6     1741.94     1690.27     81.67 o 
  -2   0   6    11678.39    11029.96    531.61 o 
  -1   0   6     3550.11     3634.31    175.26 o 
   0   0   6     3059.33     2993.42    144.49 o 
   1   0   6     9984.01    10461.28    504.62 o 
   2   0   6      902.83      963.91     48.84 o 
   3   0   6      605.63      599.80     29.78 o 
   4   0   6     1321.81     1287.52     64.37 o 
   5   0   6      305.61      301.31     16.35 o 
   6   0   6     1363.71     1387.23    100.14 o 
   7   0   6      984.85      986.19     27.88 o 
   8   0   6      294.18      286.97      8.49 o 
   9   0   6        8.64        7.50      0.97 o 
  10   0   6       10.08        9.13      1.05 o 
  11   0   6       14.42       18.33      1.25 o 
  12   0   6        7.20        4.93      0.74 o 
 -15   1   6       23.50       24.23      0.96 o 
 -14   1   6        0.11        0.11      0.76 o 
 -13   1   6        6.77        5.71      0.86 o 
 -12   1   6        0.32       -0.03      0.91 o 
 -11   1   6      322.73      323.32      7.03 o 
 -10   1   6      149.52      166.08      7.55 o 
  -9   1   6      532.96      557.76     26.36 o 
  -8   1   6      856.83      833.05     33.68 o 
  -7   1   6       44.39       37.82      1.85 o 
  -6   1   6       31.97       50.80      5.70 o 
  -5   1   6      111.41      152.34      6.42 o 
  -4   1   6      139.18      128.25      5.33 o 
  -3   1   6     3033.33     3227.47    110.32 o 
  -2   1   6      250.65      244.29      8.48 o 
  -1   1   6       31.12       15.08      0.85 o 
   0   1   6     3246.55     3441.49    117.56 o 
   1   1   6       54.42       38.98      4.67 o 
   2   1   6     1357.06     1335.71     52.72 o 
   3   1   6      454.02      457.65     16.03 o 
   4   1   6      751.81      786.81     27.81 o 
   5   1   6      455.56      488.71     20.16 o 
   6   1   6      210.54      224.66      9.51 o 
   7   1   6       56.94       56.22      1.56 o 
   8   1   6      799.96      816.75     16.48 o 
   9   1   6      221.68      229.22      5.04 o 
  10   1   6       60.85       63.18      2.03 o 
  11   1   6        5.08        4.71      0.57 o 
  12   1   6       31.17       35.83      3.07 o 
 -15   2   6       52.56       60.69      3.68 o 
 -14   2   6       21.76       20.25      1.06 o 
 -13   2   6       50.21       50.11      1.76 o 
 -12   2   6        1.22       -0.16      0.82 o 
 -11   2   6      454.09      460.06     11.57 o 
 -10   2   6      109.89      106.83      2.53 o 
  -9   2   6      138.96      135.38      4.75 o 
  -8   2   6        6.16        5.42      1.53 o 
  -7   2   6      702.58      691.82     35.01 o 
  -6   2   6      247.13      286.41     44.68 o 
  -5   2   6      176.82      196.38      7.03 o 
  -4   2   6      985.91      940.24     32.67 o 
  -3   2   6      683.08      712.21     24.42 o 
  -2   2   6       13.81        6.95      2.08 o 
  -1   2   6        6.38        2.10      0.62 o 
   0   2   6      164.35      164.31      6.00 o 
   1   2   6      380.15      406.77     14.41 o 
   2   2   6       10.50       11.80      1.04 o 
   3   2   6       56.83       68.42      7.17 o 
   4   2   6      846.37      914.62     37.49 o 
   5   2   6      542.20      510.53     15.04 o 
   6   2   6      212.12      201.26      4.29 o 
   7   2   6       49.84       49.02      1.99 o 
   8   2   6       52.17       54.24      2.28 o 
   9   2   6        9.78        8.02      0.71 o 
  10   2   6        0.45        1.27      0.63 o 
  11   2   6       18.48       19.28      1.54 o 
 -14   3   6        9.46       11.07      1.85 o 
 -13   3   6        4.10        2.67      1.28 o 
 -12   3   6        1.58        2.45      0.97 o 
 -11   3   6        2.06        0.74      0.97 o 
 -10   3   6        3.56        6.40      0.95 o 
  -9   3   6      396.23      403.27     10.55 o 
  -8   3   6      493.63      472.75     12.30 o 
  -7   3   6      865.24      884.86     33.14 o 
  -6   3   6      133.18      129.40      6.71 o 
  -5   3   6      551.77      591.43     24.61 o 
  -4   3   6       62.07       47.78      3.08 o 
  -3   3   6      132.05      139.04      6.13 o 
  -2   3   6      272.67      306.73     12.84 o 
  -1   3   6      101.33      110.86      5.04 o 
   0   3   6       57.12       48.14      3.10 o 
   1   3   6      297.84      283.40     10.11 o 
   2   3   6      239.56      232.88      8.62 o 
   3   3   6      376.62      354.97     22.81 o 
   4   3   6      127.80      113.01      3.19 o 
   5   3   6       84.82       75.71      2.60 o 
   6   3   6        9.32        5.74      0.99 o 
   7   3   6       13.66       13.12      0.96 o 
   8   3   6       25.58       24.15      1.35 o 
   9   3   6       81.16       82.33      9.21 o 
  10   3   6       26.88       27.02      1.32 o 
 -12   4   6        6.41        4.06      0.69 o 
 -11   4   6        0.09       -0.47      0.71 o 
 -10   4   6       74.67       70.93      2.25 o 
  -9   4   6       35.01       31.91      1.37 o 
  -8   4   6       67.64       58.72      2.00 o 
  -7   4   6       21.03       20.10      1.47 o 
  -6   4   6       35.45       28.82      2.47 o 
  -5   4   6      374.09      387.51     18.48 o 
  -4   4   6       58.16       57.18      3.79 o 
  -3   4   6      105.58      116.60      6.62 o 
  -2   4   6      140.40      140.77      6.04 o 
  -1   4   6      114.79      109.68      3.85 o 
   0   4   6        2.84        3.08      1.00 o 
   1   4   6      100.60      104.99      3.65 o 
   2   4   6        8.60        8.96      0.96 o 
   3   4   6      177.94      179.18      4.72 o 
   4   4   6        0.44        0.32      0.67 o 
   5   4   6       13.54       10.80      0.76 o 
   6   4   6      134.24      132.29      4.12 o 
   7   4   6       68.74       69.03      2.26 o 
   8   4   6       17.81       17.54      2.18 o 
 -10   5   6        0.03       -0.32      0.70 o 
  -9   5   6        6.83        8.63      0.81 o 
  -8   5   6        3.04        3.35      0.78 o 
  -7   5   6       14.02       13.84      1.05 o 
  -6   5   6       35.70       32.19      1.59 o 
  -5   5   6       16.81       15.25      1.50 o 
  -4   5   6        0.71       -1.15      1.15 o 
  -3   5   6        2.70        2.86      1.64 o 
  -2   5   6        5.87        5.87      2.38 o 
  -1   5   6       32.02       26.52      3.59 o 
   0   5   6       55.48       52.70      2.50 o 
   1   5   6        8.90        7.48      1.14 o 
   2   5   6       52.22       52.70      1.82 o 
   3   5   6        7.37        7.23      1.11 o 
   4   5   6       33.32       29.42      3.34 o 
   5   5   6       26.95       28.27      1.86 o 
   6   5   6        1.47        0.48      0.64 o 
  -6   6   6        0.15       -0.73      0.99 o 
   2   6   6        4.32        3.76      1.40 o 
 -16   1   7        1.14        0.73      0.79 o 
 -15   1   7        1.52        2.07      0.63 o 
 -14   1   7       16.23       17.41      1.16 o 
 -13   1   7       84.42       81.66      2.38 o 
 -12   1   7      128.80      134.82      3.17 o 
 -11   1   7      103.25      106.89      2.80 o 
 -10   1   7        0.70        0.21      1.59 o 
  -9   1   7      143.96      150.93      7.86 o 
  -8   1   7       26.85       26.93      1.63 o 
  -7   1   7     3067.61     3303.60    113.98 o 
  -6   1   7       22.28       25.26      1.38 o 
  -5   1   7      284.12      300.25     12.00 o 
  -4   1   7      689.58      757.59     29.97 o 
  -3   1   7     2113.01     2138.34     72.98 o 
  -2   1   7      919.71      894.19     30.42 o 
  -1   1   7     1044.06     1013.97     34.53 o 
   0   1   7      505.92      517.74     20.57 o 
   1   1   7       50.68       77.18      8.04 o 
   2   1   7      513.04      527.87     18.38 o 
   3   1   7       32.84       60.26     10.29 o 
   4   1   7       25.16       23.08      3.18 o 
   5   1   7        0.48        1.54      1.10 o 
   6   1   7      724.05      717.38     14.60 o 
   7   1   7      605.78      607.46     11.50 o 
   8   1   7      120.48      122.43      2.77 o 
   9   1   7        8.92        7.97      0.74 o 
  10   1   7        4.88        5.34      0.61 o 
  11   1   7        2.63        2.27      0.57 o 
 -15   2   7        0.04        1.55      2.04 o 
 -14   2   7       13.02       13.58      0.86 o 
 -13   2   7        0.09        0.54      0.73 o 
 -12   2   7        2.68        1.69      0.84 o 
 -11   2   7      351.64      375.34      9.62 o 
 -10   2   7      168.17      170.27      3.90 o 
  -9   2   7      431.43      439.23     15.50 o 
  -8   2   7      116.40      128.96      5.95 o 
  -7   2   7        9.72        3.80      1.04 o 
  -6   2   7      552.20      642.74     22.60 o 
  -5   2   7      120.92      130.93      4.91 o 
  -4   2   7      155.12      147.82      5.42 o 
  -3   2   7     1630.10     1614.90     56.11 o 
  -2   2   7      703.33      745.85     30.15 o 
  -1   2   7        4.95        2.15      0.98 o 
   0   2   7       10.44       11.73      0.95 o 
   1   2   7       42.93       23.77      1.34 o 
   2   2   7      349.30      353.80     12.88 o 
   3   2   7       10.39        8.31      1.13 o 
   4   2   7        4.35        2.04      1.70 o 
   5   2   7       57.28       56.39      1.49 o 
   6   2   7        6.17        5.41      0.79 o 
   7   2   7       34.87       32.19      1.77 o 
   8   2   7      160.19      162.66      4.03 o 
   9   2   7       15.04       11.45      0.71 o 
  10   2   7       15.65       18.67      1.95 o 
 -14   3   7       24.76       28.08      1.53 o 
 -13   3   7        8.06       10.59      1.52 o 
 -12   3   7        5.40        6.75      1.06 o 
 -11   3   7       34.02       30.50      1.52 o 
 -10   3   7        1.53        1.44      0.91 o 
  -9   3   7      535.33      550.31     14.31 o 
  -8   3   7      475.29      498.31     13.05 o 
  -7   3   7      269.49      289.38     11.42 o 
  -6   3   7      167.06      181.39      9.68 o 
  -5   3   7      578.55      630.76     45.44 o 
  -4   3   7       64.41       56.78      3.25 o 
  -3   3   7        0.39        1.43      1.05 o 
  -2   3   7       38.66       43.96      2.33 o 
  -1   3   7      129.59      133.69      7.31 o 
   0   3   7       55.35       52.20      3.03 o 
   1   3   7      294.36      275.79     11.36 o 
   2   3   7      511.04      504.87     24.17 o 
   3   3   7      220.92      216.89      5.55 o 
   4   3   7      186.42      167.02      4.41 o 
   5   3   7      273.32      263.14      7.35 o 
   6   3   7       50.78       47.46      1.91 o 
   7   3   7        3.86        3.75      0.85 o 
   8   3   7        5.46        6.83      1.37 o 
   9   3   7        0.11       -0.23      1.22 o 
 -13   4   7        2.39        1.03      1.25 o 
 -12   4   7        7.05        9.92      0.77 o 
 -11   4   7       46.67       48.68      2.49 o 
 -10   4   7      161.46      162.87      7.79 o 
  -9   4   7      157.31      162.04      5.29 o 
  -8   4   7      175.09      184.10      6.92 o 
  -7   4   7        1.06        0.74      0.96 o 
  -6   4   7       46.85       48.31      2.00 o 
  -5   4   7       13.63       10.99      1.45 o 
  -4   4   7        2.98        1.82      1.68 o 
  -3   4   7      185.44      216.49      9.16 o 
  -2   4   7       15.33       16.57      2.00 o 
  -1   4   7       33.97       30.40      2.51 o 
   0   4   7      512.28      502.57     14.48 o 
   1   4   7      372.65      368.59     10.61 o 
   2   4   7      189.38      194.29      5.09 o 
   3   4   7       41.70       40.56      1.37 o 
   4   4   7       19.89       18.57      1.00 o 
   5   4   7       87.80       83.91      2.87 o 
   6   4   7       59.77       61.99      2.60 o 
   7   4   7       27.16       33.54      1.37 o 
   8   4   7       29.92       30.93      2.12 o 
 -10   5   7        1.66        1.64      0.58 o 
  -9   5   7        4.01        5.23      1.06 o 
  -8   5   7       50.37       59.32      3.33 o 
  -7   5   7      199.17      208.83      6.59 o 
  -6   5   7       88.81      106.92      4.10 o 
  -5   5   7       59.13       65.77      2.77 o 
  -4   5   7       77.40       81.53      6.46 o 
  -3   5   7       33.35       33.75      5.90 o 
  -2   5   7       74.01       68.12      3.42 o 
  -1   5   7        6.47        5.28      1.71 o 
   0   5   7       22.90       19.91      1.40 o 
   1   5   7       78.92       89.11      3.17 o 
   2   5   7      135.79      133.58      4.45 o 
   3   5   7      346.21      367.14     11.38 o 
   4   5   7      129.37      132.40      4.36 o 
   5   5   7       27.93       28.60      2.01 o 
   6   5   7       48.59       49.20      2.00 o 
  -5   6   7       22.21       30.99      3.21 o 
   1   6   7       41.56       44.45      2.56 o 
 -16   0   8        4.41        2.67      0.99 o 
 -15   0   8       15.70       11.15      2.08 o 
 -14   0   8       69.30       81.61      3.23 o 
 -13   0   8       32.54       31.48      2.07 o 
 -12   0   8       15.09       13.86      1.48 o 
 -11   0   8        7.14        5.97      1.45 o 
 -10   0   8       63.95       76.00      6.34 o 
  -9   0   8      295.63      294.83     21.00 o 
  -8   0   8      605.88      568.06     39.24 o 
  -7   0   8     1454.83     1498.05    101.81 o 
  -6   0   8     1274.35     1214.35     82.44 o 
  -5   0   8      499.56      558.92     27.27 o 
  -4   0   8       12.56       10.92      0.82 o 
  -3   0   8      301.45      345.30     16.77 o 
  -2   0   8     3093.73     3240.83    156.48 o 
  -1   0   8      535.12      483.87     23.54 o 
   0   0   8      469.69      555.07     26.90 o 
   1   0   8     3517.65     3859.85    186.53 o 
   2   0   8     1662.35     1688.22     83.43 o 
   3   0   8      395.45      335.49     17.33 o 
   4   0   8      632.73      558.50     45.70 o 
   5   0   8      221.97      232.04     16.93 o 
   6   0   8       18.78       18.01      1.30 o 
   7   0   8      346.66      351.87     10.07 o 
   8   0   8       10.49       12.77      1.79 o 
   9   0   8       30.56       34.08      2.58 o 
  10   0   8        0.49        1.39      0.98 o 
  11   0   8       31.59       25.33      2.77 o 
 -16   1   8        0.06        0.51      0.56 o 
 -15   1   8       13.83       15.89      0.88 o 
 -14   1   8      140.47      140.14      3.59 o 
 -13   1   8        3.63        3.32      0.92 o 
 -12   1   8      478.94      482.35      9.95 o 
 -11   1   8      827.69      810.39     18.03 o 
 -10   1   8      209.98      215.99     12.41 o 
  -9   1   8      255.21      251.46     10.21 o 
  -8   1   8       61.90       54.71      3.22 o 
  -7   1   8        2.24        2.88      0.67 o 
  -6   1   8     1730.37     1872.24     64.59 o 
  -5   1   8      672.85      658.06     26.17 o 
  -4   1   8      857.67      833.31     32.99 o 
  -3   1   8      931.94      850.67     29.24 o 
  -2   1   8      482.68      398.94     15.31 o 
  -1   1   8     3679.89     3669.48    144.98 o 
   0   1   8     2762.64     2938.26    101.54 o 
   1   1   8        4.59        5.38      0.70 o 
   2   1   8        0.36        0.16      0.65 o 
   3   1   8      255.20      255.29     10.89 o 
   4   1   8      404.81      407.80     17.27 o 
   5   1   8     1877.75     1831.15     44.29 o 
   6   1   8       51.95       50.07      1.65 o 
   7   1   8       91.35       85.27      2.28 o 
   8   1   8       79.40       77.14      1.98 o 
   9   1   8       20.32       20.68      0.93 o 
  10   1   8       13.31       11.20      0.79 o 
  11   1   8        5.07        2.41      1.21 o 
 -15   2   8       35.05       42.33      2.34 o 
 -14   2   8        1.05        1.40      0.69 o 
 -13   2   8       20.90       20.51      1.08 o 
 -12   2   8        0.45       -0.45      0.85 o 
 -11   2   8       13.24       11.04      0.93 o 
 -10   2   8      820.80      819.44     18.34 o 
  -9   2   8      159.43      163.11      5.04 o 
  -8   2   8      110.34      115.60      5.18 o 
  -7   2   8       13.48       13.20      1.21 o 
  -6   2   8      168.63      159.24      5.93 o 
  -5   2   8      425.74      370.15     13.08 o 
  -4   2   8      991.33     1071.17     37.17 o 
  -3   2   8      971.53     1055.14     42.58 o 
  -2   2   8       90.34       85.78      4.04 o 
  -1   2   8      268.57      237.36      8.41 o 
   0   2   8     1365.92     1308.36     45.94 o 
   1   2   8      298.18      319.17     11.65 o 
   2   2   8        9.62       17.32      1.85 o 
   3   2   8      747.64      717.20     34.44 o 
   4   2   8       18.13       14.43      0.93 o 
   5   2   8       87.49       85.52      2.45 o 
   6   2   8       41.12       39.93      1.98 o 
   7   2   8       41.19       37.16      1.38 o 
   8   2   8       93.93       93.17      2.87 o 
   9   2   8       36.50       43.96      1.42 o 
  10   2   8       74.97       79.57      5.57 o 
 -14   3   8       11.63       10.87      1.14 o 
 -13   3   8       54.04       50.73      3.74 o 
 -12   3   8      183.86      167.73      5.43 o 
 -11   3   8      177.44      177.48      5.16 o 
 -10   3   8       28.14       25.40      1.41 o 
  -9   3   8       16.92       14.12      1.11 o 
  -8   3   8        0.09        1.90      1.09 o 
  -7   3   8       12.55       17.31      1.49 o 
  -6   3   8        0.71        0.78      1.78 o 
  -5   3   8       56.13       48.29      4.10 o 
  -4   3   8      180.23      190.37     10.42 o 
  -3   3   8      314.85      295.29     15.44 o 
  -2   3   8      235.87      253.05     10.52 o 
  -1   3   8      468.64      469.92     18.79 o 
   0   3   8       93.11       92.99      5.52 o 
   1   3   8       43.89       33.21      2.45 o 
   2   3   8       31.04       29.02      1.27 o 
   3   3   8        0.19        3.03      1.42 o 
   4   3   8       35.60       39.49      1.44 o 
   5   3   8       47.86       44.53      2.35 o 
   6   3   8      249.17      249.68      7.35 o 
   7   3   8       95.61       93.40      3.05 o 
   8   3   8       83.70       99.04     10.88 o 
   9   3   8        9.71        8.05      1.07 o 
 -13   4   8       16.59       15.12      1.76 o 
 -12   4   8       23.25       24.73      1.19 o 
 -11   4   8        5.15        4.60      0.79 o 
 -10   4   8        8.64        7.17      0.87 o 
  -9   4   8       33.34       30.76      1.47 o 
  -8   4   8       45.58       51.45      1.94 o 
  -7   4   8      216.42      192.28      5.77 o 
  -6   4   8        5.48        5.35      1.05 o 
  -5   4   8       47.93       54.21      4.61 o 
  -4   4   8       42.31       45.68      2.21 o 
  -3   4   8      426.51      444.59     13.54 o 
  -2   4   8      118.73      137.69      4.37 o 
  -1   4   8       45.31       45.23      1.77 o 
   0   4   8        6.85        5.97      0.88 o 
   1   4   8      110.58      105.82      2.93 o 
   2   4   8      109.74      112.92      3.26 o 
   3   4   8        6.14        6.49      0.57 o 
   4   4   8       28.08       27.55      2.54 o 
   5   4   8      268.92      279.70      8.09 o 
   6   4   8       17.78       18.51      1.32 o 
   7   4   8       19.07       17.35      0.95 o 
 -10   5   8        0.10       -0.02      0.56 o 
  -9   5   8        0.85        0.73      0.65 o 
  -8   5   8       11.98       10.28      1.03 o 
  -7   5   8        7.27        8.58      1.22 o 
  -6   5   8       16.45       16.52      1.03 o 
  -5   5   8        0.66        1.82      0.89 o 
  -4   5   8        9.56        8.67      2.01 o 
  -3   5   8        0.87        0.58      1.50 o 
  -2   5   8        1.95        3.62      1.12 o 
  -1   5   8       26.40       24.90      2.15 o 
   0   5   8        9.29        8.42      0.88 o 
   1   5   8        0.15       -0.01      0.80 o 
   2   5   8       41.39       37.42      2.08 o 
   3   5   8       29.99       38.23      1.62 o 
   4   5   8        4.69        5.23      0.77 o 
   5   5   8        1.05        1.24      0.72 o 
  -5   6   8        6.26        9.11      1.16 o 
  -4   6   8        3.63        5.78      1.08 o 
  -3   6   8        0.14        0.14      0.93 o 
  -2   6   8        2.58        2.99      0.95 o 
  -1   6   8        6.39        5.35      0.97 o 
   0   6   8        0.25        0.45      0.86 o 
 -16   1   9        7.92        5.84      0.68 o 
 -15   1   9       35.56       41.63      1.33 o 
 -14   1   9        2.17        1.47      0.82 o 
 -13   1   9       20.59       17.81      1.15 o 
 -12   1   9      280.54      288.75      6.14 o 
 -11   1   9        0.06       -0.35      0.91 o 
 -10   1   9      120.89      118.28      6.46 o 
  -9   1   9       51.90       51.42      3.29 o 
  -8   1   9      398.05      393.71     16.10 o 
  -7   1   9        1.00        1.43      0.79 o 
  -6   1   9       61.95       43.20      1.98 o 
  -5   1   9     2611.59     2773.18     95.10 o 
  -4   1   9       77.23       73.21      3.88 o 
  -3   1   9      180.99      186.28      6.65 o 
  -2   1   9       62.08       71.92      2.78 o 
  -1   1   9      372.04      357.59     12.45 o 
   0   1   9      222.54      216.09      7.68 o 
   1   1   9      407.17      434.49     17.57 o 
   2   1   9      512.65      522.12     18.39 o 
   3   1   9      593.18      570.62     23.65 o 
   4   1   9      234.76      251.80     10.75 o 
   5   1   9        1.41        1.45      0.76 o 
   6   1   9      101.49       91.04      2.38 o 
   7   1   9       99.32       96.29      2.46 o 
   8   1   9        1.76        1.44      0.67 o 
   9   1   9        1.05        0.54      0.56 o 
  10   1   9        5.34        3.97      0.57 o 
 -15   2   9       50.81       65.35      2.89 o 
 -14   2   9       75.42       77.28      2.61 o 
 -13   2   9       19.36       19.29      0.98 o 
 -12   2   9        1.26        2.09      0.89 o 
 -11   2   9      112.85      117.08      4.27 o 
 -10   2   9      600.87      565.31     11.94 o 
  -9   2   9        3.55        1.65      1.10 o 
  -8   2   9      479.46      490.73     20.04 o 
  -7   2   9       12.31        9.35      1.26 o 
  -6   2   9      295.71      271.59      9.62 o 
  -5   2   9      307.67      331.91     11.72 o 
  -4   2   9     1275.84     1303.28     45.26 o 
  -3   2   9       12.32       14.72      1.06 o 
  -2   2   9      135.04      122.82      5.37 o 
  -1   2   9      135.65      128.59      5.52 o 
   0   2   9      214.06      185.03      6.97 o 
   1   2   9      163.52      158.92      7.40 o 
   2   2   9      352.79      325.08     16.13 o 
   3   2   9       34.99       29.61      1.34 o 
   4   2   9      336.08      306.74      6.95 o 
   5   2   9      145.49      151.17      4.54 o 
   6   2   9       29.51       28.88      1.28 o 
   7   2   9        1.49        1.46      0.65 o 
   8   2   9       19.21       19.48      0.97 o 
   9   2   9       13.15       12.99      1.71 o 
 -14   3   9        2.15        0.78      1.02 o 
 -13   3   9        4.62        5.85      1.47 o 
 -12   3   9       80.38       64.59      2.44 o 
 -11   3   9      146.13      133.23      4.10 o 
 -10   3   9       34.87       35.12      4.70 o 
  -9   3   9       31.18       29.24      1.57 o 
  -8   3   9        0.47        0.14      1.00 o 
  -7   3   9      142.03      129.10      5.25 o 
  -6   3   9        6.69        9.16      1.87 o 
  -5   3   9      120.19      104.09      6.50 o 
  -4   3   9       19.69       19.72      2.34 o 
  -3   3   9      106.92      112.90      6.73 o 
  -2   3   9      114.28      127.95      7.25 o 
  -1   3   9       11.50       11.65      1.93 o 
   0   3   9      162.73      154.64      7.96 o 
   1   3   9      448.21      418.52     10.54 o 
   2   3   9       40.72       48.26      1.78 o 
   3   3   9        0.80       -0.08      0.48 o 
   4   3   9        4.91        5.21      0.98 o 
   5   3   9       29.22       24.88      1.32 o 
   6   3   9        2.65        2.68      0.96 o 
   7   3   9       44.56       50.23      9.98 o 
   8   3   9       27.09       34.95      4.75 o 
 -13   4   9       39.56       34.77      3.07 o 
 -12   4   9       90.54       90.84      3.08 o 
 -11   4   9       17.53       22.21      1.76 o 
 -10   4   9       12.13        7.19      0.85 o 
  -9   4   9        2.32        3.10      0.86 o 
  -8   4   9       18.60       19.13      1.34 o 
  -7   4   9      368.70      377.63     10.94 o 
  -6   4   9      140.50      156.34      4.90 o 
  -5   4   9       96.51      103.16      3.28 o 
  -4   4   9       96.24       99.67      3.55 o 
  -3   4   9      534.66      510.17     15.63 o 
  -2   4   9        0.18       -0.55      0.79 o 
  -1   4   9      122.26      116.04      3.20 o 
   0   4   9       16.56       11.50      0.87 o 
   1   4   9       69.81       66.95      1.95 o 
   2   4   9      329.89      341.66      8.33 o 
   3   4   9      248.28      252.88      6.52 o 
   4   4   9      143.81      141.31      6.46 o 
   5   4   9       69.81       71.17      2.78 o 
   6   4   9        3.49        3.05      0.75 o 
   7   4   9        7.05        4.32      1.44 o 
 -10   5   9       49.56       52.09      2.51 o 
  -9   5   9      120.57      145.66      6.08 o 
  -8   5   9      124.03      125.07      4.14 o 
  -7   5   9        5.17        3.83      0.98 o 
  -6   5   9        6.09        6.86      0.88 o 
  -5   5   9        0.02        0.25      0.58 o 
  -4   5   9        3.59        4.82      0.66 o 
  -3   5   9        2.98        1.90      1.12 o 
  -2   5   9       38.27       43.15      2.41 o 
  -1   5   9      227.82      230.24      5.81 o 
   0   5   9      162.53      172.59      5.64 o 
   1   5   9       58.87       57.98      3.77 o 
   2   5   9       52.88       56.50      2.15 o 
   3   5   9       39.39       44.97      1.78 o 
   4   5   9       38.90       40.11      1.86 o 
  -4   6   9        4.43        7.48      1.02 o 
  -3   6   9       18.21       24.21      1.66 o 
  -2   6   9       35.64       42.06      2.44 o 
 -16   0  10       11.84       11.30      1.22 o 
 -15   0  10       21.08       19.87      2.32 o 
 -14   0  10       70.86       79.94      2.89 o 
 -13   0  10       34.84       33.11      1.77 o 
 -12   0  10      565.64      599.29     18.40 o 
 -11   0  10     1187.89     1225.21     37.12 o 
 -10   0  10     1232.09     1311.85     79.65 o 
  -9   0  10      158.69      155.63     11.04 o 
  -8   0  10      269.56      285.63     19.65 o 
  -7   0  10       99.46      125.77      9.85 o 
  -6   0  10      517.03      524.33     35.76 o 
  -5   0  10       40.27       34.64      2.35 o 
  -4   0  10      120.92      114.53      6.06 o 
  -3   0  10     3729.58     3868.50    186.65 o 
  -2   0  10     2371.99     2637.76    127.41 o 
  -1   0  10     6467.50     7160.04    345.62 o 
   0   0  10        5.32        5.77      1.81 o 
   1   0  10      525.51      457.69     32.39 o 
   2   0  10        0.87       -0.17      2.10 o 
   3   0  10      637.40      664.29     48.32 o 
   4   0  10     1572.87     1484.99     41.96 o 
   5   0  10      596.46      599.29     16.99 o 
   6   0  10       33.19       34.11      1.62 o 
   7   0  10      253.08      257.89      7.25 o 
   8   0  10      342.54      381.78     12.09 o 
   9   0  10      127.67      138.47      4.73 o 
  10   0  10        0.91        0.60      1.04 o 
 -16   1  10       21.27       22.86      3.07 o 
 -15   1  10       79.51       90.94      2.38 o 
 -14   1  10       61.90       61.59      1.99 o 
 -13   1  10        2.81        2.95      0.99 o 
 -12   1  10      265.60      255.69      5.48 o 
 -11   1  10       98.44      103.37      2.71 o 
 -10   1  10      113.80      128.66      4.95 o 
  -9   1  10      423.88      432.64     16.40 o 
  -8   1  10       82.16       80.00      3.72 o 
  -7   1  10      379.95      355.87     14.56 o 
  -6   1  10       18.99       15.73      1.11 o 
  -5   1  10       22.90       40.47      1.76 o 
  -4   1  10      438.98      432.15     14.97 o 
  -3   1  10       60.43       60.82      2.57 o 
  -2   1  10      236.62      216.15      7.88 o 
  -1   1  10      261.51      228.56      8.23 o 
   0   1  10      535.64      603.69     21.13 o 
   1   1  10      365.67      360.49     12.87 o 
   2   1  10      134.45      104.48      4.95 o 
   3   1  10      250.17      264.97     19.67 o 
   4   1  10        9.40       12.15      1.09 o 
   5   1  10        6.62        6.33      0.79 o 
   6   1  10       61.21       55.04      1.62 o 
   7   1  10       25.43       25.45      1.23 o 
   8   1  10       41.23       44.99      1.39 o 
   9   1  10       36.55       38.63      1.24 o 
 -15   2  10       22.06       26.27      2.97 o 
 -14   2  10       33.42       35.47      2.87 o 
 -13   2  10      285.92      290.24      8.12 o 
 -12   2  10      303.40      325.28      9.51 o 
 -11   2  10       11.12        7.48      0.88 o 
 -10   2  10       73.94       65.82      1.86 o 
  -9   2  10       78.88       69.19      3.64 o 
  -8   2  10        3.36        6.84      4.92 o 
  -7   2  10      334.05      359.70     18.62 o 
  -6   2  10       47.89       49.34      2.30 o 
  -5   2  10       94.61       84.29      3.42 o 
  -4   2  10     2305.20     2263.29     90.92 o 
  -3   2  10      347.23      316.66     13.00 o 
  -2   2  10      416.84      401.13     16.67 o 
  -1   2  10      473.01      433.77     17.76 o 
   0   2  10      349.24      323.71     30.88 o 
   1   2  10        1.65        2.03      1.32 o 
   2   2  10       65.77       55.85      2.09 o 
   3   2  10      457.70      446.10     10.25 o 
   4   2  10      261.77      259.96      7.94 o 
   5   2  10       25.09       21.91      2.53 o 
   6   2  10      172.99      185.11      6.79 o 
   7   2  10      270.20      295.12      6.54 o 
   8   2  10       15.30       17.27      0.94 o 
   9   2  10        1.51        0.81      0.72 o 
 -14   3  10       53.42       56.74      8.19 o 
 -13   3  10        3.40        2.46      1.39 o 
 -12   3  10       45.01       37.05      2.48 o 
 -11   3  10       15.17       15.18      1.12 o 
 -10   3  10        6.99        6.97      0.98 o 
  -9   3  10        5.19        2.47      1.03 o 
  -8   3  10      152.34      150.58      4.76 o 
  -7   3  10        0.70        0.54      1.01 o 
  -6   3  10      313.10      332.50     15.31 o 
  -5   3  10      291.41      315.76     12.48 o 
  -4   3  10      399.53      442.16     30.13 o 
  -3   3  10      158.48      144.41      7.83 o 
  -2   3  10        3.09        4.65      1.68 o 
  -1   3  10        0.93        0.08      1.04 o 
   0   3  10       96.13      100.66      2.79 o 
   1   3  10      149.37      150.82      4.06 o 
   2   3  10      523.44      512.82     12.95 o 
   3   3  10      107.15      109.06      3.11 o 
   4   3  10       14.24       13.23      1.12 o 
   5   3  10       70.44       63.29      3.93 o 
   6   3  10       18.87       18.18      1.42 o 
   7   3  10       10.90       11.38      1.37 o 
   8   3  10        0.68        1.31      0.98 o 
 -12   4  10        0.09        0.03      0.67 o 
 -11   4  10        0.42       -0.35      0.70 o 
 -10   4  10       19.36       18.45      1.06 o 
  -9   4  10        0.48        0.44      0.82 o 
  -8   4  10       29.30       22.77      1.25 o 
  -7   4  10       38.43       34.03      1.61 o 
  -6   4  10        6.48        8.52      1.05 o 
  -5   4  10       25.54       23.57      1.27 o 
  -4   4  10        1.55        0.88      0.91 o 
  -3   4  10       51.99       55.38      1.94 o 
  -2   4  10      372.43      371.52      9.29 o 
  -1   4  10        3.85        3.58      0.75 o 
   0   4  10       47.35       46.52      1.58 o 
   1   4  10       19.71       19.24      1.09 o 
   2   4  10        9.03        7.35      0.82 o 
   3   4  10       10.83        8.48      0.84 o 
   4   4  10       10.46       11.07      1.08 o 
   5   4  10       26.78       33.87      1.37 o 
   6   4  10        7.26        6.08      0.97 o 
 -10   5  10        1.62        1.43      0.57 o 
  -9   5  10       13.98       17.60      1.38 o 
  -8   5  10       19.72       24.62      1.19 o 
  -7   5  10        2.55        1.85      0.75 o 
  -6   5  10        5.54        5.85      0.79 o 
  -5   5  10        1.38        2.05      0.63 o 
  -4   5  10        7.22        6.62      0.67 o 
  -3   5  10        1.03        0.09      0.66 o 
  -2   5  10       16.87       21.74      1.10 o 
  -1   5  10       25.56       24.90      1.04 o 
   0   5  10       12.46       14.89      1.02 o 
   1   5  10       24.37       27.11      1.91 o 
   2   5  10       28.58       30.72      1.39 o 
   3   5  10       15.77       15.34      1.59 o 
   4   5  10        0.02       -0.43      0.64 o 
 -16   1  11       33.90       35.36      1.54 o 
 -15   1  11       13.97       13.80      0.82 o 
 -14   1  11        5.35        4.78      0.91 o 
 -13   1  11       13.29       14.02      1.14 o 
 -12   1  11      101.09      105.39      3.20 o 
 -11   1  11      135.95      143.67      5.52 o 
 -10   1  11       64.02       59.71      2.84 o 
  -9   1  11        0.24        1.73      1.94 o 
  -7   1  11        0.38        0.39      1.00 o 
  -6   1  11      190.21      204.32      8.23 o 
  -5   1  11       19.66       17.06      1.43 o 
  -4   1  11      197.79      208.26      8.54 o 
  -3   1  11      136.61      133.65      7.12 o 
  -2   1  11      807.00      808.99     28.18 o 
  -1   1  11        6.59        7.30      0.96 o 
   0   1  11      131.22      154.49      5.80 o 
   1   1  11       37.40       46.29      2.89 o 
   2   1  11        0.57       -0.31      0.31 o 
   3   1  11      111.84      105.38      3.08 o 
   4   1  11       79.43       74.79      1.99 o 
   5   1  11       76.42       66.98      2.28 o 
   6   1  11        0.09       -0.65      0.72 o 
   7   1  11       24.69       21.33      1.10 o 
   8   1  11        9.57       10.00      0.63 o 
   9   1  11        1.78        0.93      0.74 o 
 -15   2  11        1.61        1.36      0.92 o 
 -14   2  11        5.99        4.88      0.83 o 
 -13   2  11       34.31       33.76      1.44 o 
 -12   2  11       11.97       11.51      1.07 o 
 -11   2  11       31.72       31.78      1.27 o 
 -10   2  11        6.94        6.81      0.81 o 
  -9   2  11       40.70       39.51      1.47 o 
  -8   2  11      132.50      133.04      7.03 o 
  -7   2  11       10.06       10.22      1.63 o 
  -6   2  11      138.43      142.67      9.65 o 
  -5   2  11      142.26      143.88      8.75 o 
  -4   2  11      285.86      278.07     11.67 o 
  -3   2  11      299.69      300.95     12.34 o 
  -2   2  11      139.23      122.81     10.81 o 
  -1   2  11      331.42      325.87     16.70 o 
   0   2  11      233.28      220.24     10.95 o 
   1   2  11      504.43      486.43     14.54 o 
   2   2  11       27.97       26.77      1.27 o 
   3   2  11       60.42       60.32      1.99 o 
   4   2  11        5.56        3.99      0.84 o 
   5   2  11        0.19       -0.40      0.73 o 
   6   2  11        3.21        3.38      0.68 o 
   7   2  11       14.71       16.30      1.67 o 
   8   2  11        2.73        1.82      0.80 o 
 -14   3  11       65.18       62.27      4.87 o 
 -13   3  11       10.96       11.25      2.32 o 
 -12   3  11        0.55        0.70      1.00 o 
 -11   3  11       58.52       45.91      1.73 o 
 -10   3  11        8.59        6.97      1.23 o 
  -9   3  11        0.25        0.57      0.94 o 
  -8   3  11      185.37      183.60      5.31 o 
  -7   3  11      290.51      304.95      7.17 o 
  -6   3  11       39.43       36.20      1.68 o 
  -5   3  11        2.89        0.45      0.93 o 
  -4   3  11     1421.04     1327.72     39.79 o 
  -3   3  11        0.71       -0.17      1.14 o 
  -2   3  11       97.63      104.58      3.32 o 
  -1   3  11       17.22       16.35      0.84 o 
   0   3  11       10.42       10.15      0.73 o 
   1   3  11     1134.07     1130.58     29.64 o 
   2   3  11      673.62      687.94     18.17 o 
   3   3  11        2.59        1.56      0.41 o 
   4   3  11       38.36       28.92      1.66 o 
   5   3  11       46.95       42.00      2.90 o 
   6   3  11       15.21       14.45      1.98 o 
   7   3  11       10.87       12.25      1.35 o 
 -12   4  11        8.37        7.61      1.33 o 
 -11   4  11       20.44       20.76      1.62 o 
 -10   4  11       84.48       80.69      3.42 o 
  -9   4  11       55.33       59.75      2.39 o 
  -8   4  11      216.45      204.02      6.15 o 
  -7   4  11       70.38       68.97      2.46 o 
  -6   4  11       86.31       76.09      2.54 o 
  -5   4  11       77.56       69.11      2.31 o 
  -4   4  11       25.45       21.71      1.33 o 
  -3   4  11       34.76       33.20      1.92 o 
  -2   4  11       74.58       70.06      2.14 o 
  -1   4  11        7.05        5.91      0.77 o 
   0   4  11      400.77      404.64     10.13 o 
   1   4  11      173.58      186.95      4.57 o 
   2   4  11       41.75       43.73      1.62 o 
   3   4  11        4.40        7.25      1.00 o 
   4   4  11       35.98       34.37      2.07 o 
   5   4  11       10.68        7.91      0.98 o 
 -10   5  11        0.16        0.68      0.56 o 
  -9   5  11        8.51        7.54      0.88 o 
  -8   5  11       37.80       43.76      1.73 o 
  -7   5  11       28.71       31.45      1.40 o 
  -6   5  11       41.39       47.30      1.66 o 
  -5   5  11      112.86      128.38      4.46 o 
  -4   5  11       69.81       74.28      3.31 o 
  -3   5  11       23.81       23.28      1.01 o 
  -2   5  11       40.00       39.38      1.41 o 
  -1   5  11        0.77        0.77      0.57 o 
   0   5  11       15.70       18.95      1.09 o 
   1   5  11        2.33        2.07      0.73 o 
   2   5  11        3.83        2.83      0.72 o 
   3   5  11       81.50       83.99      3.53 o 
 -16   0  12       83.66      100.81      5.60 o 
 -15   0  12      253.11      259.52     14.44 o 
 -14   0  12       54.79       55.67      4.15 o 
 -13   0  12      180.80      172.63      5.73 o 
 -12   0  12      315.08      314.76      9.99 o 
 -11   0  12        9.08        9.62      1.47 o 
 -10   0  12      247.28      246.95     11.37 o 
  -9   0  12      222.28      243.64     16.52 o 
  -8   0  12       90.43      117.49      8.91 o 
  -7   0  12     1544.00     1614.26    110.47 o 
  -6   0  12      200.84      181.72     12.61 o 
  -5   0  12      192.58      197.16     13.66 o 
  -4   0  12      675.54      742.77     36.71 o 
  -3   0  12      112.56      132.42      6.85 o 
  -2   0  12      150.27      169.10     12.89 o 
  -1   0  12      955.21     1011.26     70.31 o 
   0   0  12       40.47       42.12      4.80 o 
   2   0  12       39.28       43.34      2.63 o 
   3   0  12       85.80      101.23      5.67 o 
   4   0  12     1575.54     1630.53     49.47 o 
   5   0  12      164.62      172.73      5.78 o 
   6   0  12       36.51       36.38      2.58 o 
   7   0  12       35.99       35.71      2.35 o 
   8   0  12        1.07        1.39      0.85 o 
 -16   1  12        0.80        0.21      0.63 o 
 -15   1  12       39.66       41.69      1.34 o 
 -14   1  12      189.30      196.96      5.62 o 
 -13   1  12      105.09      106.02      2.83 o 
 -12   1  12      123.75      123.73      2.90 o 
 -11   1  12      639.04      637.81     14.01 o 
 -10   1  12       32.20       26.02      1.35 o 
  -9   1  12       61.58       55.04      3.88 o 
  -8   1  12        1.68        2.04      3.15 o 
  -7   1  12      284.01      304.46     21.21 o 
  -6   1  12      478.22      474.42     19.07 o 
  -5   1  12      890.66      944.94     45.44 o 
  -4   1  12     1545.48     1558.07     75.29 o 
  -3   1  12      334.37      341.61     16.72 o 
  -2   1  12      903.71      832.19     33.20 o 
  -1   1  12      526.31      497.96     20.31 o 
   0   1  12      423.47      443.25     22.80 o 
   1   1  12        1.11        0.75      0.38 o 
   2   1  12        9.95       13.20      1.27 o 
   3   1  12       12.85        8.97      1.00 o 
   4   1  12      245.11      244.48      5.27 o 
   5   1  12      227.23      237.67      5.67 o 
   6   1  12      187.37      191.27      4.55 o 
   7   1  12      120.30      135.18      3.64 o 
   8   1  12      103.65      113.59      3.62 o 
 -15   2  12       58.87       61.04      2.34 o 
 -14   2  12       23.21       24.04      1.21 o 
 -13   2  12       11.64        9.53      0.88 o 
 -12   2  12       22.50       23.00      1.46 o 
 -11   2  12       22.38       25.14      1.24 o 
 -10   2  12        2.19        1.38      0.85 o 
  -9   2  12      154.87      154.82      3.60 o 
  -8   2  12       67.80       65.66      2.29 o 
  -7   2  12      203.23      213.01      8.88 o 
  -6   2  12      209.51      205.78     10.69 o 
  -5   2  12      628.02      615.24     24.34 o 
  -4   2  12       19.53       20.00      1.96 o 
  -3   2  12        1.98        1.11      1.51 o 
  -2   2  12       31.63       33.86      2.69 o 
  -1   2  12      431.32      413.68     20.20 o 
   0   2  12      766.73      728.40     22.74 o 
   1   2  12      423.75      410.49      8.52 o 
   2   2  12       51.10       46.59      1.60 o 
   3   2  12       22.62       21.51      2.51 o 
   4   2  12       38.97       35.31      3.72 o 
   5   2  12       53.52       59.51      3.74 o 
   6   2  12        0.20       -0.29      0.74 o 
   7   2  12        1.60        1.08      0.87 o 
   8   2  12       15.56       17.54      2.53 o 
 -14   3  12        2.55        1.67      1.30 o 
 -13   3  12       47.14       47.52      4.24 o 
 -12   3  12        9.64        8.86      1.22 o 
 -11   3  12       43.37       38.20      1.54 o 
 -10   3  12       45.00       41.29      1.67 o 
  -9   3  12       33.49       35.59      1.84 o 
  -8   3  12      117.76       96.17      2.69 o 
  -7   3  12       44.10       39.20      1.62 o 
  -6   3  12      315.75      287.59      6.87 o 
  -5   3  12      125.49      123.85      3.25 o 
  -4   3  12       30.60       35.11      1.22 o 
  -3   3  12      460.45      471.94     10.77 o 
  -2   3  12      400.76      374.67      8.52 o 
  -1   3  12      545.58      586.15     13.09 o 
   0   3  12       57.18       53.68      2.05 o 
   1   3  12        5.75        4.32      0.51 o 
   2   3  12       14.43       15.45      1.16 o 
   3   3  12       18.80       11.97      1.25 o 
   4   3  12       12.77        8.27      1.65 o 
   5   3  12        0.43        1.44      1.47 o 
   6   3  12       33.89       36.55      1.97 o 
 -12   4  12        4.34        3.98      0.85 o 
 -11   4  12        1.63        2.54      1.00 o 
 -10   4  12        4.25        6.72      0.89 o 
  -9   4  12        2.40        1.77      0.86 o 
  -8   4  12        3.69        2.64      0.90 o 
  -7   4  12       31.71       34.07      1.56 o 
  -6   4  12       49.21       40.67      1.60 o 
  -5   4  12      132.32      127.61      3.97 o 
  -4   4  12      123.72      114.27      3.21 o 
  -3   4  12       56.30       54.32      1.92 o 
  -2   4  12       10.24        9.34      0.82 o 
  -1   4  12       51.67       49.37      1.64 o 
   0   4  12       40.91       40.06      1.55 o 
   1   4  12      102.24      101.58      3.02 o 
   2   4  12       26.83       31.25      2.22 o 
   3   4  12        2.14        2.87      0.92 o 
   4   4  12        3.30        2.83      0.74 o 
   5   4  12       10.48        7.96      1.36 o 
 -10   5  12        1.02        1.09      0.62 o 
  -9   5  12        4.92        4.50      0.72 o 
  -8   5  12        2.15        1.23      0.58 o 
  -7   5  12        0.87        0.18      0.58 o 
  -6   5  12        1.61        1.97      0.61 o 
  -5   5  12        0.49        0.43      0.65 o 
  -4   5  12       13.46       13.24      1.23 o 
  -3   5  12       38.55       37.95      2.02 o 
  -2   5  12        2.33        1.72      0.58 o 
  -1   5  12        3.90        3.70      0.59 o 
   0   5  12        5.78        8.51      0.82 o 
   1   5  12        0.10        0.26      0.68 o 
   2   5  12        7.02        5.68      0.76 o 
 -16   1  13        0.01        0.06      0.95 o 
 -15   1  13       22.60       22.78      1.35 o 
 -14   1  13        4.67        5.89      0.79 o 
 -13   1  13       34.49       31.41      1.37 o 
 -12   1  13       13.99       12.86      1.15 o 
 -11   1  13       20.42       18.33      1.12 o 
 -10   1  13        0.05        0.78      0.97 o 
  -9   1  13       30.16       28.99      1.99 o 
  -8   1  13       28.77       34.59      3.13 o 
  -7   1  13      333.91      356.87     16.12 o 
  -6   1  13      426.26      403.74     33.36 o 
  -5   1  13      633.64      665.88     32.73 o 
  -4   1  13        5.37        1.88      1.17 o 
  -3   1  13       56.42       70.30      4.34 o 
  -2   1  13        0.45        1.74      1.48 o 
  -1   1  13       73.23       77.80      8.16 o 
   0   1  13        2.54        0.56      2.01 o 
   1   1  13      168.53      168.42      4.76 o 
   2   1  13       60.11       59.61      2.15 o 
   3   1  13        5.52        4.39      0.89 o 
   4   1  13       77.31       71.33      2.58 o 
   5   1  13       47.45       48.48      1.61 o 
   6   1  13       12.89       11.74      1.29 o 
   7   1  13        1.13        1.13      0.61 o 
 -15   2  13        0.37        0.61      0.91 o 
 -14   2  13       12.20       13.46      0.98 o 
 -13   2  13       38.19       41.47      1.55 o 
 -12   2  13        4.66        4.70      0.90 o 
 -11   2  13       19.15       17.21      1.14 o 
 -10   2  13        5.37        6.15      0.92 o 
  -9   2  13       26.38       24.76      1.30 o 
  -8   2  13        1.82        4.20      0.78 o 
  -7   2  13       34.41       33.24      1.64 o 
  -6   2  13        0.76       -1.23      1.92 o 
  -5   2  13      236.55      223.77     11.43 o 
  -4   2  13      389.08      368.60     18.05 o 
  -3   2  13      138.78      136.07      7.39 o 
  -2   2  13       18.37       18.68      1.23 o 
  -1   2  13      126.64      132.32      3.09 o 
   0   2  13      195.97      204.03      4.46 o 
   1   2  13      274.82      252.20      6.59 o 
   2   2  13      111.93      100.63      2.93 o 
   3   2  13        0.17        0.08      0.83 o 
   4   2  13        0.19        0.14      0.69 o 
   5   2  13        1.20        0.29      0.83 o 
   6   2  13       10.79        9.92      1.19 o 
   7   2  13       10.72       11.70      1.29 o 
 -14   3  13        2.56        1.07      1.31 o 
 -13   3  13        2.96        1.95      2.18 o 
 -12   3  13       17.76       18.73      2.08 o 
 -11   3  13      169.26      149.85      4.25 o 
 -10   3  13        2.13        5.00      1.00 o 
  -9   3  13      100.33       96.33      3.72 o 
  -8   3  13      501.14      495.77     13.12 o 
  -7   3  13      222.89      201.07      4.91 o 
  -6   3  13       41.13       35.33      1.48 o 
  -5   3  13      150.19      144.07      4.22 o 
  -4   3  13      137.47      136.70      3.72 o 
  -3   3  13      718.57      705.75     15.69 o 
  -2   3  13      276.19      282.38      6.52 o 
  -1   3  13      260.31      247.85      5.68 o 
   0   3  13      166.27      179.69      5.19 o 
   1   3  13      103.53       93.30      2.61 o 
   2   3  13        2.42        0.79      0.90 o 
   3   3  13       79.48       76.83      4.05 o 
   4   3  13       30.08       29.22      2.95 o 
   5   3  13       13.34        9.71      1.37 o 
   6   3  13        0.91        0.02      0.92 o 
 -12   4  13       12.48       11.00      2.58 o 
 -11   4  13        1.92        1.84      0.75 o 
 -10   4  13        8.52       14.03      1.69 o 
  -9   4  13       24.89       22.35      1.34 o 
  -8   4  13        2.14        0.95      0.85 o 
  -7   4  13      105.60       88.78      2.75 o 
  -6   4  13       30.58       31.32      1.49 o 
  -5   4  13       77.06       70.66      2.84 o 
  -4   4  13       33.30       30.14      1.33 o 
  -3   4  13      105.75      103.17      2.83 o 
  -2   4  13       14.81       15.00      0.89 o 
  -1   4  13        8.07        7.47      0.85 o 
   0   4  13        3.60        1.27      0.48 o 
   1   4  13        0.12        0.13      0.70 o 
   2   4  13        3.56        2.39      0.90 o 
   3   4  13       37.80       39.62      2.10 o 
   4   4  13       54.79       53.08      3.63 o 
  -9   5  13       25.39       26.89      1.69 o 
  -8   5  13       66.05       69.01      2.44 o 
  -7   5  13       68.57       70.41      2.63 o 
  -6   5  13       38.05       41.58      1.50 o 
  -5   5  13        1.12        0.74      0.57 o 
  -4   5  13       14.35       14.86      0.93 o 
  -3   5  13       11.01       12.03      0.73 o 
  -2   5  13        7.25        8.33      0.65 o 
  -1   5  13       18.49       23.84      2.92 o 
   0   5  13       47.00       57.30      2.10 o 
   1   5  13       46.65       47.54      2.03 o 
 -16   0  14        3.65        1.41      1.93 o 
 -15   0  14       53.61       61.89      3.19 o 
 -14   0  14      240.83      253.18      8.20 o 
 -13   0  14      113.65      112.28      3.93 o 
 -12   0  14      128.18      129.27      4.56 o 
 -11   0  14      108.23      104.17      3.92 o 
 -10   0  14      298.48      277.78      9.05 o 
  -9   0  14        0.85        2.34      1.47 o 
  -8   0  14      782.47      739.16     45.53 o 
  -7   0  14        0.65        3.06      2.84 o 
  -6   0  14       85.70       78.51      6.69 o 
  -5   0  14       51.69       54.88      4.33 o 
  -3   0  14      379.23      352.54     25.45 o 
  -2   0  14       23.25       28.47      4.36 o 
   0   0  14      523.00      487.47     17.39 o 
   1   0  14       28.30       26.66      2.08 o 
   2   0  14       13.18        8.35      1.61 o 
   3   0  14      121.63      128.91      5.18 o 
   4   0  14       80.57       86.53      2.96 o 
   5   0  14      290.00      304.63      9.60 o 
   6   0  14       16.43       16.60      1.63 o 
   7   0  14      132.46      139.30      7.51 o 
 -16   1  14       59.50       63.60      2.56 o 
 -15   1  14       22.98       22.14      1.29 o 
 -14   1  14       23.59       22.65      1.19 o 
 -13   1  14        4.34        2.22      0.86 o 
 -12   1  14       62.77       53.72      1.77 o 
 -11   1  14       37.80       32.01      1.72 o 
 -10   1  14        3.73        2.04      0.97 o 
  -9   1  14        1.71        2.20      1.11 o 
  -8   1  14      302.56      312.99     25.55 o 
  -7   1  14      319.33      353.66     16.31 o 
  -6   1  14      386.27      347.06     22.30 o 
  -5   1  14      335.08      328.42     17.82 o 
  -4   1  14      237.41      204.55     10.38 o 
  -3   1  14       34.98       44.05      5.40 o 
  -2   1  14       79.73       97.98      8.35 o 
  -1   1  14       74.84       63.76      3.21 o 
   0   1  14       56.62       55.77      2.42 o 
   1   1  14      116.51      105.14      3.14 o 
   2   1  14       18.45       14.91      1.37 o 
   3   1  14      447.45      491.28     11.70 o 
   4   1  14       95.98      101.00      2.75 o 
   5   1  14        6.47        6.45      0.78 o 
   6   1  14       47.96       52.07      1.72 o 
   7   1  14       11.23       10.84      1.19 o 
 -15   2  14        7.97        8.69      1.00 o 
 -14   2  14       37.32       40.55      1.59 o 
 -13   2  14       48.81       50.32      1.73 o 
 -12   2  14       94.86      100.39      2.94 o 
 -11   2  14       73.48       74.62      3.55 o 
 -10   2  14      122.48      109.83      3.21 o 
  -9   2  14      247.87      234.00      6.07 o 
  -8   2  14       33.02       29.97      1.24 o 
  -7   2  14        7.49        6.00      0.86 o 
  -6   2  14      442.13      419.45     10.00 o 
  -5   2  14        8.27        5.70      0.92 o 
  -4   2  14      249.52      235.63      6.68 o 
  -3   2  14     1206.17     1116.49     24.90 o 
  -2   2  14     1323.52     1290.06     26.18 o 
  -1   2  14        5.65        5.69      0.99 o 
   0   2  14       13.20        9.79      1.18 o 
   1   2  14      102.68       91.69      3.22 o 
   2   2  14       12.45       13.96      1.33 o 
   3   2  14       78.14       68.97      3.99 o 
   4   2  14       32.82       32.74      1.23 o 
   5   2  14       51.69       57.30      2.36 o 
   6   2  14       33.87       35.42      2.96 o 
 -14   3  14       43.98       49.76      3.16 o 
 -13   3  14       27.39       24.40      2.11 o 
 -12   3  14        2.61        2.25      1.28 o 
 -11   3  14       40.43       29.27      2.03 o 
 -10   3  14        0.67        1.30      0.96 o 
  -9   3  14        2.11        1.44      1.02 o 
  -8   3  14      103.55      106.51      4.20 o 
  -7   3  14       14.80        9.60      0.85 o 
  -6   3  14      130.79      133.49      3.50 o 
  -5   3  14      207.68      189.92      5.08 o 
  -4   3  14      107.69      105.71      2.72 o 
  -3   3  14      168.23      167.13      4.02 o 
  -2   3  14      189.36      187.82      5.13 o 
  -1   3  14       15.61       14.65      1.09 o 
   0   3  14       14.74       16.45      1.14 o 
   1   3  14        5.60        4.03      0.76 o 
   2   3  14       52.61       47.45      3.62 o 
   3   3  14        8.72        7.30      1.78 o 
   4   3  14        5.89        5.45      1.22 o 
   5   3  14       31.98       31.03      6.06 o 
 -12   4  14        3.31        3.90      1.14 o 
 -11   4  14        6.75        8.47      0.87 o 
 -10   4  14        8.12        7.12      1.31 o 
  -9   4  14       53.42       59.60      2.23 o 
  -8   4  14        8.05        6.55      0.88 o 
  -7   4  14       40.64       37.32      3.42 o 
  -6   4  14       49.35       38.59      1.60 o 
  -5   4  14        0.68       -0.63      0.69 o 
  -4   4  14      112.84      117.91      3.26 o 
  -3   4  14       14.98       12.66      0.88 o 
  -2   4  14        3.45        2.76      0.70 o 
  -1   4  14       24.52       20.97      1.12 o 
   0   4  14       28.66       32.42      1.29 o 
   1   4  14        1.61        1.15      0.70 o 
   2   4  14        0.41        0.12      0.88 o 
   3   4  14        2.46        1.72      1.01 o 
  -9   5  14       11.72       12.41      1.93 o 
  -8   5  14       14.56       15.75      1.46 o 
  -7   5  14        7.15        5.75      0.79 o 
  -6   5  14       15.47       15.96      1.26 o 
  -5   5  14       23.14       25.33      1.76 o 
  -4   5  14        1.83        0.59      0.54 o 
  -3   5  14        7.47        6.26      0.71 o 
  -2   5  14        5.59        5.58      0.58 o 
  -1   5  14        0.81        0.93      0.71 o 
   0   5  14        7.90        7.63      1.11 o 
 -16   1  15       24.91       23.05      1.12 o 
 -15   1  15        1.70        0.94      0.56 o 
 -14   1  15       43.04       40.03      1.28 o 
 -13   1  15        1.01        0.22      0.84 o 
 -12   1  15        4.96        3.00      0.97 o 
 -11   1  15       12.14       12.95      0.99 o 
 -10   1  15       19.80       17.34      1.15 o 
  -9   1  15       21.94       20.29      1.20 o 
  -8   1  15       37.24       28.63      1.67 o 
  -7   1  15       75.32       68.97      2.54 o 
  -6   1  15       81.00       89.67      4.45 o 
  -5   1  15        6.92        7.52      1.82 o 
  -4   1  15       25.87       25.48      2.26 o 
  -3   1  15       51.82       48.82      2.31 o 
  -2   1  15        1.64        2.18      1.24 o 
  -1   1  15        8.51        6.69      1.17 o 
   0   1  15       40.44       38.44      2.59 o 
   1   1  15        2.06        2.30      0.94 o 
   2   1  15       55.41       56.42      3.19 o 
   3   1  15      192.56      195.99      5.02 o 
   4   1  15        1.15        1.21      0.75 o 
   5   1  15        3.86        1.94      0.62 o 
   6   1  15       10.21       11.02      0.91 o 
 -15   2  15       26.26       28.90      1.40 o 
 -14   2  15        0.00        0.04      0.73 o 
 -13   2  15        3.37        2.63      0.62 o 
 -12   2  15       79.78       73.45      2.29 o 
 -11   2  15       33.96       34.83      2.00 o 
 -10   2  15       74.41       80.18      2.46 o 
  -9   2  15      215.79      207.35      5.43 o 
  -8   2  15      242.65      235.16      6.54 o 
  -7   2  15      122.89      129.05      3.92 o 
  -6   2  15       31.88       39.39      2.88 o 
  -5   2  15      119.94      113.78      3.01 o 
  -4   2  15      179.50      179.10      4.70 o 
  -3   2  15      101.02      101.61      2.84 o 
  -2   2  15       80.19       78.07      2.69 o 
  -1   2  15        0.42       -0.74      0.94 o 
   0   2  15      230.92      236.23      6.60 o 
   1   2  15      155.56      133.52      9.54 o 
   2   2  15        1.68        2.19      0.88 o 
   3   2  15       34.63       33.46      1.72 o 
   4   2  15       15.02       14.46      0.93 o 
   5   2  15        0.21        1.13      0.84 o 
 -14   3  15        6.31        3.94      1.65 o 
 -13   3  15        9.40       11.97      1.75 o 
 -12   3  15       27.45       26.28      1.92 o 
 -11   3  15       13.26       15.66      1.55 o 
 -10   3  15        0.08       -0.73      1.16 o 
  -9   3  15       55.12       48.66      2.26 o 
  -8   3  15       60.04       50.07      2.53 o 
  -7   3  15      196.09      207.66      6.36 o 
  -6   3  15       47.17       40.17      1.65 o 
  -5   3  15        4.84        2.96      0.94 o 
  -4   3  15      457.98      442.41     11.07 o 
  -3   3  15       79.99       79.84      2.91 o 
  -2   3  15       84.15       79.50      2.65 o 
  -1   3  15        0.54        0.33      0.38 o 
   0   3  15       29.70       28.16      1.53 o 
   1   3  15        0.03        0.09      1.11 o 
   2   3  15       68.34       56.08      2.70 o 
   3   3  15       21.70       22.89      3.79 o 
   4   3  15       32.19       32.76      1.79 o 
 -12   4  15        0.06        0.87      1.02 o 
 -11   4  15        2.13        3.78      1.14 o 
 -10   4  15       10.03        9.61      1.42 o 
  -9   4  15      116.89      132.02      4.53 o 
  -8   4  15      162.76      154.63     11.56 o 
  -7   4  15       17.56       21.61      1.24 o 
  -6   4  15       46.42       52.55      2.12 o 
  -5   4  15      112.65      105.31      5.66 o 
  -4   4  15        2.33        1.65      0.70 o 
  -3   4  15       63.47       65.59      2.10 o 
  -2   4  15        6.52        6.00      1.00 o 
  -1   4  15        2.06        3.52      0.72 o 
   0   4  15       58.38       61.76      2.01 o 
   1   4  15       58.25       60.03      2.92 o 
   2   4  15       46.86       39.63      2.52 o 
  -8   5  15        0.15        0.54      0.65 o 
  -7   5  15        3.65        1.86      0.68 o 
  -6   5  15       68.75       82.69      4.53 o 
  -5   5  15       89.33      111.04      4.84 o 
  -4   5  15       25.23       31.74      2.03 o 
  -3   5  15       21.74       23.56      1.23 o 
  -2   5  15        4.01        4.35      0.76 o 
 -16   0  16        2.62        1.19      0.91 o 
 -15   0  16      157.08      163.07      6.88 o 
 -14   0  16        1.92        2.19      1.01 o 
 -13   0  16       34.96       32.99      2.35 o 
 -12   0  16      337.01      323.49     10.24 o 
 -11   0  16       83.41       77.24      3.08 o 
 -10   0  16       52.56       45.38      2.28 o 
  -9   0  16        2.80        2.13      1.35 o 
  -8   0  16       14.19       16.30      1.64 o 
  -7   0  16      837.17      781.41     20.31 o 
  -6   0  16      591.34      534.80     16.55 o 
  -5   0  16      483.72      432.04     15.50 o 
  -4   0  16       80.97       80.76      3.73 o 
  -3   0  16       20.13       20.57      2.58 o 
  -2   0  16       83.70       89.93      5.31 o 
  -1   0  16       12.42       16.95      1.75 o 
   0   0  16       32.43       25.41      2.20 o 
   1   0  16        5.81        4.02      1.41 o 
   2   0  16        0.88        0.57      1.03 o 
   3   0  16       62.22       76.12      3.33 o 
   4   0  16      280.37      290.79     15.37 o 
   5   0  16       69.36       75.16      3.30 o 
 -16   1  16        1.21        0.46      0.90 o 
 -15   1  16       38.30       41.15      1.66 o 
 -14   1  16        0.22        0.72      0.66 o 
 -13   1  16        1.10        1.57      0.82 o 
 -12   1  16       54.06       53.89      1.70 o 
 -11   1  16      226.65      220.82      4.75 o 
 -10   1  16       83.92       72.30      2.07 o 
  -9   1  16       87.90       77.17      2.30 o 
  -8   1  16      315.08      293.68      6.73 o 
  -7   1  16        9.98        9.53      1.24 o 
  -6   1  16       50.98       42.11      1.90 o 
  -5   1  16      320.49      275.30      6.73 o 
  -4   1  16      737.56      662.63     17.50 o 
  -3   1  16      167.95      155.15      4.70 o 
  -2   1  16      150.56      146.62      4.20 o 
  -1   1  16      177.55      173.80      4.74 o 
   0   1  16       81.46       90.16      2.48 o 
   1   1  16        0.47        1.29      1.11 o 
   2   1  16        4.80        5.50      1.05 o 
   3   1  16       72.72       77.34      2.42 o 
   4   1  16       94.04       96.81      2.82 o 
   5   1  16       83.20       86.04      5.52 o 
 -15   2  16       13.56       15.36      1.04 o 
 -14   2  16       46.29       52.97      2.06 o 
 -13   2  16       25.77       25.05      1.24 o 
 -12   2  16      167.48      155.69      4.24 o 
 -11   2  16        3.56        3.16      0.87 o 
 -10   2  16       37.83       34.84      1.62 o 
  -9   2  16      127.80      122.15      3.49 o 
  -8   2  16       17.75       19.69      1.32 o 
  -7   2  16      305.52      294.61      8.09 o 
  -6   2  16      711.25      707.63     18.78 o 
  -5   2  16       34.25       28.47      1.46 o 
  -4   2  16      131.47      151.98      5.46 o 
  -3   2  16        9.30        7.78      1.01 o 
  -2   2  16        0.03       -0.13      0.94 o 
  -1   2  16        4.79        2.65      0.97 o 
   0   2  16        1.25        1.65      0.99 o 
   1   2  16       95.13       92.92      3.16 o 
   2   2  16      142.39      154.53      5.24 o 
   3   2  16       69.21       73.79      2.50 o 
   4   2  16       94.29      116.78      5.69 o 
   5   2  16       54.74       62.36      3.57 o 
 -14   3  16        0.33       -1.44      1.45 o 
 -13   3  16        4.75        3.77      1.55 o 
 -12   3  16       25.36       28.98      3.85 o 
 -11   3  16       61.00       60.76      3.23 o 
 -10   3  16      136.47      135.93      6.14 o 
  -9   3  16        8.23        8.51      1.65 o 
  -8   3  16       23.48       22.53      1.96 o 
  -7   3  16        2.94        1.09      1.54 o 
  -6   3  16       35.74       36.32      2.24 o 
  -5   3  16       40.09       40.41      1.67 o 
  -4   3  16        1.29        1.30      0.94 o 
  -3   3  16        3.86        3.47      0.96 o 
  -2   3  16        0.93        0.69      0.93 o 
  -1   3  16       54.42       54.80      2.29 o 
   0   3  16      124.86      135.22      4.77 o 
   1   3  16       23.48       25.93      3.41 o 
   2   3  16        5.84        4.54      1.25 o 
   3   3  16        0.57        0.07      1.00 o 
 -11   4  16        0.23        0.34      1.07 o 
 -10   4  16        0.76        0.60      0.87 o 
  -9   4  16        6.32        6.60      0.95 o 
  -8   4  16       61.97       61.25      2.35 o 
  -7   4  16        0.90        0.16      0.71 o 
  -6   4  16        0.22        1.01      0.72 o 
  -5   4  16        0.45        0.62      0.69 o 
  -4   4  16        1.78        2.08      0.70 o 
  -3   4  16        0.46        1.14      0.70 o 
  -2   4  16       30.62       32.43      1.30 o 
  -1   4  16       11.04       10.86      0.81 o 
   0   4  16       26.24       23.36      1.78 o 
  -6   5  16        0.56        0.90      0.99 o 
  -5   5  16        0.27       -0.06      1.00 o 
  -4   5  16        0.40        1.81      0.98 o 
 -16   1  17        0.40        0.68      0.85 o 
 -15   1  17       33.81       34.36      1.34 o 
 -14   1  17        0.21        0.11      0.63 o 
 -13   1  17       11.13       11.31      0.87 o 
 -12   1  17        4.52        3.42      0.91 o 
 -11   1  17        1.96        1.32      0.98 o 
 -10   1  17       69.67       66.21      1.84 o 
  -9   1  17        8.20        8.25      1.00 o 
  -8   1  17        1.71        3.37      0.98 o 
  -7   1  17       81.78       77.60      2.44 o 
  -6   1  17       81.58       74.00      2.18 o 
  -5   1  17        7.64        6.25      1.08 o 
  -4   1  17      387.34      369.84      8.87 o 
  -3   1  17        2.40        3.51      1.10 o 
  -2   1  17        7.66        5.97      1.04 o 
  -1   1  17        2.47        0.27      0.90 o 
   0   1  17        1.62        0.26      1.04 o 
   1   1  17      145.74      148.16      4.22 o 
   2   1  17        6.78        8.92      0.95 o 
   3   1  17        3.33        3.08      0.71 o 
   4   1  17       14.76       13.73      1.02 o 
 -15   2  17        1.50        1.04      0.84 o 
 -14   2  17       12.73       15.39      1.13 o 
 -13   2  17       19.33       17.76      1.05 o 
 -12   2  17       91.96       83.86      3.20 o 
 -11   2  17        0.48        0.55      0.83 o 
 -10   2  17        2.50        2.68      0.92 o 
  -9   2  17       20.40       18.70      1.47 o 
  -8   2  17        3.03        2.77      0.95 o 
  -7   2  17      185.15      185.55      5.41 o 
  -6   2  17       42.51       45.17      1.83 o 
  -5   2  17      119.65      117.38      4.40 o 
  -4   2  17      137.22      126.59      3.88 o 
  -3   2  17       32.60       35.95      1.58 o 
  -2   2  17       45.10       44.39      2.66 o 
  -1   2  17       15.75       17.76      1.24 o 
   0   2  17      122.84      127.10      4.23 o 
   1   2  17       99.27       96.19      5.11 o 
   2   2  17        8.19        5.54      0.82 o 
   3   2  17        0.11       -0.18      0.90 o 
   4   2  17       27.49       24.09      2.06 o 
 -13   3  17        4.89        4.19      1.82 o 
 -12   3  17       22.09       24.41      2.30 o 
 -11   3  17      106.67       94.46      8.23 o 
 -10   3  17      105.43      112.85      5.18 o 
  -9   3  17       57.67       55.63      3.14 o 
  -8   3  17       97.54      106.34      4.63 o 
  -7   3  17       56.77       56.79      2.48 o 
  -6   3  17       57.64       52.00      2.04 o 
  -5   3  17        0.40        1.65      0.95 o 
  -4   3  17        0.87       -0.09      1.09 o 
  -3   3  17       12.88       10.91      1.77 o 
  -2   3  17        3.53        2.11      1.11 o 
  -1   3  17      116.90      117.01      4.13 o 
   0   3  17      140.89      142.67      8.38 o 
   1   3  17       74.58       74.03      4.27 o 
   2   3  17       66.05       73.95      5.80 o 
 -11   4  17       17.13       17.10      1.52 o 
 -10   4  17        4.34        4.75      1.35 o 
  -9   4  17       34.75       34.84      1.56 o 
  -8   4  17        4.72        4.24      1.16 o 
  -7   4  17       10.28        8.37      0.80 o 
  -6   4  17       24.29       30.74      1.27 o 
  -5   4  17       35.33       41.20      1.51 o 
  -4   4  17       34.16       37.23      1.38 o 
  -3   4  17        0.69        1.36      0.70 o 
  -2   4  17        1.23        0.57      0.76 o 
  -1   4  17       18.67       19.78      1.38 o 
 -16   0  18        3.03        2.05      1.01 o 
 -15   0  18        7.68        3.65      1.00 o 
 -14   0  18       10.89       13.73      2.68 o 
 -13   0  18        1.77        0.80      1.10 o 
 -12   0  18        8.53       11.89      1.43 o 
 -11   0  18        5.61        3.60      1.18 o 
 -10   0  18      304.26      317.62     10.12 o 
  -9   0  18      410.61      408.39     12.76 o 
  -8   0  18       16.02       16.03      1.61 o 
  -7   0  18       66.07       63.73      2.80 o 
  -6   0  18       50.14       41.30      2.43 o 
  -5   0  18       23.31       20.51      1.90 o 
  -4   0  18       86.93       74.68      3.45 o 
  -3   0  18       43.91       33.48      2.11 o 
  -2   0  18       20.31       22.59      1.79 o 
  -1   0  18        0.69        2.26      1.33 o 
   0   0  18        0.54        1.47      1.89 o 
   1   0  18       82.86       84.36      3.48 o 
   2   0  18       69.06       77.75      4.94 o 
   3   0  18        0.00       -1.14      1.18 o 
   4   0  18       35.90       35.93      2.39 o 
 -15   1  18       83.12       86.75      3.15 o 
 -14   1  18       17.64       20.37      0.84 o 
 -13   1  18      112.64      114.17      2.81 o 
 -12   1  18      111.99      106.90      2.78 o 
 -11   1  18       70.80       61.86      2.00 o 
 -10   1  18        6.09        4.67      1.02 o 
  -9   1  18       11.35       12.28      0.94 o 
  -8   1  18      225.50      201.39      4.72 o 
  -7   1  18      772.99      779.48     15.23 o 
  -6   1  18       63.49       59.26      2.04 o 
  -5   1  18      116.16      112.92      2.87 o 
  -4   1  18      141.08      131.60      4.19 o 
  -3   1  18       65.28       67.99      2.34 o 
  -2   1  18        3.46        5.39      1.11 o 
  -1   1  18        2.20        1.53      1.02 o 
   0   1  18        8.85        8.95      1.05 o 
   1   1  18       61.79       65.65      3.96 o 
   2   1  18       37.83       39.72      1.42 o 
   3   1  18      136.81      163.30      4.94 o 
 -15   2  18        6.31        5.07      1.26 o 
 -14   2  18        2.18        2.58      0.92 o 
 -13   2  18       16.03       19.57      1.07 o 
 -12   2  18       44.11       48.61      1.77 o 
 -11   2  18      307.44      321.94      8.13 o 
 -10   2  18       31.08       35.21      1.53 o 
  -9   2  18       36.65       36.79      2.26 o 
  -8   2  18       28.65       32.29      1.60 o 
  -7   2  18      108.95      114.37      3.64 o 
  -6   2  18      126.07      127.24     11.06 o 
  -5   2  18       46.24       51.33      2.27 o 
  -4   2  18        4.05        5.22      1.01 o 
  -3   2  18       59.07       61.81      2.29 o 
  -2   2  18      155.02      154.36      5.03 o 
  -1   2  18      183.86      200.35      7.54 o 
   0   2  18       80.00       92.18      3.29 o 
   1   2  18       39.00       42.22      1.78 o 
   2   2  18       28.42       37.26      1.96 o 
   3   2  18        0.14        0.25      1.45 o 
 -13   3  18       33.13       29.68      2.41 o 
 -12   3  18        7.90        9.92      1.77 o 
 -11   3  18        0.25        1.72      1.87 o 
 -10   3  18        3.13        1.81      1.43 o 
  -9   3  18        2.03        2.95      1.12 o 
  -8   3  18        4.15        4.65      1.64 o 
  -7   3  18        1.17        0.32      1.09 o 
  -6   3  18        2.27        1.57      1.12 o 
  -5   3  18       16.19       15.10      1.33 o 
  -4   3  18       50.65       57.53      2.34 o 
  -3   3  18       68.88       71.57      2.80 o 
  -2   3  18       22.55       24.12      2.42 o 
  -1   3  18       10.44        9.32      1.78 o 
   0   3  18        4.33        2.52      1.00 o 
   1   3  18       11.98       17.37      4.85 o 
 -10   4  18       19.14       20.93      2.03 o 
  -9   4  18       44.71       54.14      2.27 o 
  -8   4  18        9.97       10.17      1.95 o 
  -7   4  18       12.01        6.43      1.68 o 
  -6   4  18       66.76       68.47      2.55 o 
  -5   4  18       33.00       35.52      1.61 o 
  -4   4  18        0.05        0.14      0.77 o 
  -3   4  18       35.32       41.76      2.60 o 
  -2   4  18        3.12        2.01      0.78 o 
 -15   1  19        0.03        0.36      1.03 o 
 -14   1  19        3.91        2.45      0.64 o 
 -13   1  19        1.40        1.20      0.60 o 
 -12   1  19        8.03        7.88      0.85 o 
 -11   1  19        4.99        4.06      0.91 o 
 -10   1  19        0.94        0.82      0.93 o 
  -9   1  19        1.32        1.16      0.93 o 
  -8   1  19        0.35        0.16      0.94 o 
  -7   1  19        0.26        0.56      0.84 o 
  -6   1  19      172.71      175.67      4.09 o 
  -5   1  19       15.69       12.99      1.24 o 
  -4   1  19       45.70       43.98      2.26 o 
  -3   1  19       27.02       25.43      1.37 o 
  -2   1  19       63.61       55.35      2.13 o 
  -1   1  19       13.09       11.56      1.00 o 
   0   1  19       46.03       45.91      1.65 o 
   1   1  19        1.37        0.61      0.79 o 
   2   1  19       15.48       13.14      1.31 o 
 -14   2  19        0.41        0.60      0.92 o 
 -13   2  19        5.18        5.27      0.73 o 
 -12   2  19        3.19        1.77      0.84 o 
 -11   2  19       41.63       44.76      1.87 o 
 -10   2  19       33.88       32.66      1.40 o 
  -9   2  19       33.99       34.94      1.51 o 
  -8   2  19       14.18       16.07      1.43 o 
  -7   2  19       66.82       68.66      2.58 o 
  -6   2  19       16.38       15.42      1.29 o 
  -5   2  19      168.17      174.69      5.05 o 
  -4   2  19        1.45        1.57      0.88 o 
  -3   2  19       43.94       36.39      1.57 o 
  -2   2  19       37.47       39.64      2.23 o 
  -1   2  19        0.16        1.43      0.97 o 
   0   2  19      101.81      110.33      3.60 o 
   1   2  19      208.45      212.78      7.74 o 
   2   2  19        0.89        0.97      1.42 o 
 -12   3  19       24.44       23.75      2.41 o 
 -11   3  19        8.87        8.89      1.29 o 
 -10   3  19       27.62       31.64      1.88 o 
  -9   3  19       16.91       15.63      2.69 o 
  -8   3  19        0.06        1.03      1.12 o 
  -7   3  19        3.75        2.60      1.58 o 
  -6   3  19        3.06        3.75      1.53 o 
  -5   3  19       47.62       45.99      2.13 o 
  -4   3  19       26.13       29.63      1.61 o 
  -3   3  19       18.59       14.35      1.48 o 
  -2   3  19       48.75       53.02      3.24 o 
  -1   3  19       72.53       66.17      4.19 o 
   0   3  19       17.67       19.88      2.07 o 
  -9   4  19       24.90       20.97      1.66 o 
  -8   4  19       57.18       58.21      3.52 o 
  -7   4  19       14.09       12.31      2.69 o 
  -6   4  19        0.33        0.65      0.80 o 
  -5   4  19        0.97        0.80      0.78 o 
  -4   4  19        5.79        3.31      1.09 o 
  -3   4  19       13.51       11.31      1.20 o 
 -15   0  20       36.91       43.14      2.66 o 
 -14   0  20       47.88       50.98      2.27 o 
 -13   0  20      108.20      118.23      5.44 o 
 -12   0  20       61.62       56.75      2.35 o 
 -11   0  20        3.12        3.94      1.42 o 
 -10   0  20       82.65       85.37      3.27 o 
  -9   0  20       17.24       14.80      1.60 o 
  -8   0  20        1.07        1.52      1.08 o 
  -7   0  20        4.64        2.84      1.74 o 
  -6   0  20      151.35      154.73      5.06 o 
  -5   0  20      117.57      117.55      3.81 o 
  -4   0  20       38.75       42.41      2.43 o 
  -3   0  20       79.73       82.02      3.65 o 
  -2   0  20       46.06       47.63      3.06 o 
  -1   0  20        0.50       -0.07      1.16 o 
   0   0  20        2.39        0.64      1.65 o 
   1   0  20        5.57        2.12      1.13 o 
   2   0  20       13.45       12.02      1.37 o 
 -15   1  20        0.14        0.06      0.96 o 
 -14   1  20        8.79        9.01      0.86 o 
 -13   1  20        0.05        1.18      0.71 o 
 -12   1  20       69.80       76.89      2.10 o 
 -11   1  20      158.63      175.81      4.26 o 
 -10   1  20       79.35       76.48      2.31 o 
  -9   1  20       42.00       40.10      1.56 o 
  -8   1  20       66.34       64.42      2.17 o 
  -7   1  20       65.43       63.98      2.01 o 
  -6   1  20        4.93        3.80      1.01 o 
  -5   1  20        1.01        1.35      1.28 o 
  -4   1  20        6.69        4.38      0.99 o 
  -3   1  20       17.22       14.31      1.74 o 
  -2   1  20      128.84      127.69      3.57 o 
  -1   1  20       40.08       47.56      1.60 o 
   0   1  20       85.64       92.36      3.29 o 
   1   1  20       29.22       34.14      1.75 o 
 -14   2  20       44.57       51.19      3.15 o 
 -13   2  20       20.37       27.69      1.22 o 
 -12   2  20       69.58       73.41      3.14 o 
 -11   2  20        5.40        5.72      0.86 o 
 -10   2  20        9.44        9.30      0.99 o 
  -9   2  20        0.86        1.35      1.00 o 
  -8   2  20       36.50       37.35      1.92 o 
  -7   2  20       40.93       36.71      2.78 o 
  -6   2  20      129.24      132.10      4.63 o 
  -5   2  20       67.14       77.50      3.24 o 
  -4   2  20      119.83      129.89     10.44 o 
  -3   2  20       50.95       59.06      2.31 o 
  -2   2  20       76.45       77.83      2.73 o 
  -1   2  20       35.28       50.62      1.93 o 
   0   2  20       53.35       61.46      6.68 o 
 -12   3  20        4.53        6.61      1.56 o 
 -11   3  20       10.44       11.38      2.28 o 
 -10   3  20       17.07       18.93      1.29 o 
  -9   3  20       28.74       33.14      2.70 o 
  -8   3  20        8.18       11.43      1.40 o 
  -7   3  20        3.01        4.99      1.46 o 
  -6   3  20        2.59        8.27      5.90 o 
  -5   3  20        4.23        4.06      1.25 o 
  -4   3  20        2.37        1.70      1.21 o 
  -3   3  20        1.21        1.05      1.21 o 
  -2   3  20        0.80        1.15      1.72 o 
 -14   1  21        0.81        0.88      1.10 o 
 -13   1  21       27.26       26.63      1.14 o 
 -12   1  21        4.42        4.72      0.79 o 
 -11   1  21       11.42        9.45      1.04 o 
 -10   1  21        7.02        6.61      0.87 o 
  -9   1  21       15.30       15.72      1.02 o 
  -8   1  21       89.37       95.55      2.70 o 
  -7   1  21        0.56        0.36      0.88 o 
  -6   1  21       51.32       53.43      2.50 o 
  -5   1  21        1.03        1.05      0.86 o 
  -4   1  21        2.15        2.20      0.83 o 
  -3   1  21        5.66        6.13      0.85 o 
  -2   1  21        1.50        2.43      1.00 o 
  -1   1  21        4.41        1.73      0.73 o 
   0   1  21       16.24       11.11      1.43 o 
 -13   2  21        9.54       10.23      1.68 o 
 -12   2  21       39.30       44.67      1.96 o 
 -11   2  21       65.33       70.13      4.00 o 
 -10   2  21       25.95       28.90      1.39 o 
  -9   2  21        2.33        2.51      0.94 o 
  -8   2  21        1.74        1.81      0.94 o 
  -7   2  21       21.12       22.67      1.32 o 
  -6   2  21       14.97       15.59      1.20 o 
  -5   2  21        2.81        2.00      0.95 o 
  -4   2  21       24.07       20.84      1.27 o 
  -3   2  21       20.79       24.46      1.87 o 
  -2   2  21       38.14       45.73      2.67 o 
  -1   2  21       14.31       18.10      1.28 o 
 -11   3  21        2.91        4.35      1.49 o 
 -10   3  21       32.92       35.91      2.73 o 
  -9   3  21       71.02       73.90      4.49 o 
  -8   3  21       29.08       24.25      1.56 o 
  -7   3  21        2.27        1.72      1.14 o 
  -6   3  21        6.85        4.80      1.19 o 
  -5   3  21       33.82       32.32      8.63 o 
  -4   3  21        0.32        4.74      1.70 o 
  -3   3  21        0.09        2.05      1.52 o 
 -14   0  22        2.36        2.17      1.08 o 
 -13   0  22       28.12       29.96      1.85 o 
 -12   0  22       12.07        8.80      1.58 o 
 -11   0  22        0.24       -1.01      1.50 o 
 -10   0  22       56.80       54.66      3.09 o 
  -9   0  22        0.36       -0.45      1.14 o 
  -8   0  22      269.87      297.53     10.75 o 
  -7   0  22       37.10       39.21      6.34 o 
  -6   0  22        0.45       -0.77      1.18 o 
  -5   0  22        1.55        1.41      1.52 o 
  -4   0  22       19.41       24.87      2.37 o 
  -3   0  22       83.31       85.50      5.12 o 
  -2   0  22       93.80       87.63      5.30 o 
  -1   0  22        1.56        1.75      1.90 o 
 -13   1  22        5.33        5.31      1.14 o 
 -12   1  22        2.59        2.89      0.70 o 
 -11   1  22        1.85        3.86      0.81 o 
 -10   1  22        1.43        1.54      0.72 o 
  -9   1  22        0.68       -0.13      0.74 o 
  -8   1  22       13.14       11.70      0.91 o 
  -7   1  22      153.03      162.40      5.10 o 
  -6   1  22       79.72       85.89      2.59 o 
  -5   1  22       73.97       77.79      2.29 o 
  -4   1  22      136.70      147.73      4.57 o 
  -3   1  22      147.89      172.33      5.31 o 
  -2   1  22        5.63        5.74      0.72 o 
  -1   1  22        9.46        3.44      1.09 o 
 -12   2  22        0.75        0.72      1.41 o 
 -11   2  22       47.30       50.13      2.06 o 
 -10   2  22       31.81       41.58      1.85 o 
  -9   2  22       59.28       63.57      2.10 o 
  -8   2  22       23.83       27.73      1.81 o 
  -7   2  22        2.52        2.84      1.00 o 
  -6   2  22       36.67       45.33      2.17 o 
  -5   2  22       27.32       30.34      1.99 o 
  -4   2  22        5.04        2.49      1.10 o 
  -3   2  22       35.62       33.26      2.48 o 
  -2   2  22       21.52       24.10      2.12 o 
  -8   3  22       15.70       19.45      2.05 o 
  -7   3  22        0.09        1.25      1.58 o 
  -6   3  22        0.68        3.01      1.50 o 
 -13   1  23       14.83       15.45      1.41 o 
 -12   1  23        9.60        7.02      1.38 o 
 -11   1  23        0.11        0.36      0.89 o 
 -10   1  23        2.17        0.71      0.97 o 
  -9   1  23        1.16        1.07      1.02 o 
  -8   1  23        0.16        1.30      0.80 o 
  -7   1  23       45.55       45.67      1.75 o 
  -6   1  23        3.88        2.14      0.77 o 
  -5   1  23        0.04       -0.32      0.74 o 
  -4   1  23        0.40        0.08      0.94 o 
  -3   1  23        0.39       -0.64      1.10 o 
 -11   2  23        1.09        1.60      1.43 o 
 -10   2  23       20.41       18.32      1.99 o 
  -9   2  23       27.08       25.32      1.52 o 
  -8   2  23        3.85        3.12      1.05 o 
  -7   2  23        0.54       -0.66      0.99 o 
  -6   2  23        3.10        3.55      1.00 o 
  -5   2  23       12.52       11.10      1.74 o 
  -4   2  23        0.26        2.12      1.45 o 
 -12   0  24       27.82       29.04      1.92 o 
 -11   0  24       37.83       41.31      2.82 o 
 -10   0  24       49.67       54.46      2.61 o 
  -9   0  24       27.36       24.42      2.15 o 
  -8   0  24        8.46        8.46      2.09 o 
  -7   0  24       91.24       88.58      5.27 o 
  -5   0  24       21.03       20.73      3.08 o 
  -4   0  24       34.20       34.62      2.29 o 
 -11   1  24       15.33       13.96      1.43 o 
 -10   1  24       23.91       24.50      1.97 o 
  -9   1  24        6.77        8.38      0.88 o 
  -8   1  24       46.07       52.59      1.97 o 
  -7   1  24      121.68      126.21      4.70 o 
  -6   1  24       14.65       15.67      1.64 o 
  -5   1  24        0.81        2.22      1.14 o 
                                                 
